# Supplementary material for: The Food Contaminants Pyrrolizidine Alkaloids Disturb Bile Acid Homeostasis Structure-Dependently in the Human Hepatoma Cell Line HepaRG
Source: Foods. 2021 May 18;10(5):1114. doi: 10.3390/foods10051114 (PMC8157858; doi:10.3390/foods10051114)
Supplement: Supplementary file 1 [file foods-10-01114-s001.zip]

Archive with 1 entries (1 files):
- foods-1212648-supplementary.xlsx
