# Supplementary material for: The Food Contaminants Pyrrolizidine Alkaloids Disturb Bile Acid Homeostasis Structure-Dependently in the Human Hepatoma Cell Line HepaRG
Source: Foods. 2021 May 18;10(5):1114. doi: 10.3390/foods10051114 (PMC8157858; doi:10.3390/foods10051114)
Supplement: Supplementary file 1 [file foods-10-01114-s001.zip › foods-1212648-supplementary.xlsx]

## Sheet: S1 - Cytotoxicity MTT
		Mean (in % of solvent control)	Absolute standard deviation	Relative standard deviation	n	p	Significance				Mean (in % of solvent control)	Absolute standard deviation	Relative standard deviation	n	p	Significance				Mean (in % of solvent control)	Absolute standard deviation	Relative standard deviation	n	p	Significance
Echimidine	0.1 µM	100.708	5.32383	0.0528638	2	1			Intermedine	0.1 µM	98.4347	4.80201	0.0487837	2	0.248			Rinderine	0.1 µM	107.191	6.58294	0.0614133	2	0.63
	1 µM	91.6417	4.94055	0.0539116	3	0.165				1 µM	97.3573	5.90265	0.0606288	3	1				1 µM	99.4332	8.64932	0.0869863	3	1
	10 µM	86.8168	5.84505	0.0673263	3	0.012	*			10 µM	99.0492	5.35896	0.054104	3	0.996				10 µM	99.2869	7.63747	0.0769232	3	1
	50 µM	74.1315	6.00074	0.0809473	3	<0,001	***			50 µM	95.6564	3.76176	0.0393257	3	1				50 µM	95.0174	4.57946	0.048196	3	0.826
	100 µM	62.2296	2.7702	0.0445158	3	<0,001	***			100 µM	95.3396	3.79768	0.0398332	3	1				100 µM	97.2514	6.11912	0.0629206	3	0.988
	250 µM	57.0152	4.53105	0.0794709	3	<0,001	***			250 µM	95.0422	4.85432	0.0510754	3	0.998				250 µM	89.9883	4.82585	0.0536276	3	0.222
Triton X-100	0.05 %	1.14577	0.372748	0.325325	4	<0,001	***		Triton X-100	0.05 %	0.718811	0.62237	0.865833	3	<0,001	***		Triton X-100	0.05 %	0.692848	0.469869	0.67817	3	<0,001	***
Solvent control	2.5 % ACN	100	6.02167	0.0602167	4				Solvent control	2.5 % ACN	100	3.58041	0.0358041	3				Solvent control	2.5 % ACN	100	3.84183	0.0384183	3
Echinatine	0.1 µM	102.487	1.74478	0.0170245	2	0.997			Jacobine	0.1 µM	109.355	2.84074	0.0259771	2	0.314			Senecionine	0.1 µM	96.6324	9.99798	0.103464	2	0.981
	1 µM	88.9991	8.59812	0.0966091	3	0.186				1 µM	95.5722	4.99548	0.0522692	3	0.854				1 µM	95.2433	6.02109	0.0632179	3	0.856
	10 µM	92.9727	9.51354	0.102326	3	0.589				10 µM	84.921	6.18073	0.0727821	3	0.021	*			10 µM	82.7938	2.4417	0.0294913	3	0.014	*
	50 µM	88.6989	7.34732	0.0828343	3	0.168				50 µM	77.0765	6.31005	0.0818674	3	<0,001	***			50 µM	63.6636	4.03661	0.0634053	3	<0,001	***
	100 µM	93.8259	4.30645	0.0458984	3	0.705				100 µM	69.7352	3.75593	0.0538598	3	<0,001	***			100 µM	57.0951	8.37081	0.146612	3	<0,001	***
	250 µM	86.9581	2.19588	0.0252521	3	0.09				250 µM	71.6274	6.52248	0.0910613	3	<0,001	***			250 µM	47.0649	7.29288	0.154954	3	<0,001	***
Triton X-100	0.05 %	1.18516	0.318078	0.268384	3	<0,001	***		Triton X-100	0.05 %	1.02251	0.852008	0.833254	3	<0,001	***		Triton X-100	0.05 %	0.37104	0.647185	1.74425	3	<0,001	***
Solvent control	2.5 % ACN	100	5.62732	0.0562732	3				Solvent control	2.5 % ACN	100	7.41546	0.0741546	3				Solvent control	2.5 % ACN	100	4.87824	0.0487824	3
Erucifoline	0.1 µM	103.565	4.69688	0.0453519	2	0.988			Lasiocarpine	0.1 µM	98.0928	5.85989	0.0597383	2	1			Seneciphylline	0.1 µM	112.95	4.63242	0.0410132	2	0.011
	1 µM	94.8677	6.88087	0.0725312	3	0.888				1 µM	99.0899	4.29879	0.0433827	3	1				1 µM	99.5474	6.27778	0.0630632	3	1
	10 µM	84.9496	4.9451	0.0582122	3	0.074				10 µM	82.0504	3.23187	0.0393888	3	0.01	*			10 µM	96.0737	3.93573	0.0409658	3	0.718
	50 µM	70.9502	10.5394	0.148547	3	<0,001	***			50 µM	59.9467	7.74013	0.129117	3	<0,001	***			50 µM	78.8405	3.21728	0.0408074	3	<0,001	***
	100 µM	67.2565	7.93275	0.117948	3	<0,001	***			100 µM	52.1696	9.77925	0.187451	3	<0,001	***			100 µM	69.3787	3.99226	0.057543	3	<0,001	***
	250 µM	57.3329	7.32861	0.127826	3	<0,001	***			250 µM	40.6234	9.55716	0.235262	3	<0,001	***			250 µM	55.7639	3.84332	0.0689213	3	<0,001	***
Triton X-100	0.05 %	1.55572	0.638768	0.410592	3	<0,001	***		Triton X-100	0.05 %	0.46158	0.739893	1.60296	4	<0,001	***		Triton X-100	0.05 %	0.502705	0.878148	1.74684	4	<0,001	***
Solvent control	2.5 % ACN	100	5.28327	0.0528327	3				Solvent control	2.5 % ACN	100	5.30217	0.0530217	4				Solvent control	2.5 % ACN	100	4.73032	0.0473032	4
Europine	0.1 µM	101.895	5.65159	0.055465	2	0.999			Lycopsamine	0.1 µM	97.8521	4.25112	0.0434443	2	0.999			Senecivernine	0.1 µM	104.843	4.29458	0.0409619	2	0.803
	1 µM	96.1263	8.28431	0.0861815	4	0.862				1 µM	94.9482	6.41252	0.0675371	3	0.84				1 µM	98.9744	6.34276	0.0640848	3	1
	10 µM	94.1301	6.99321	0.074293	4	0.526				10 µM	96.35	3.67771	0.0381703	3	0.961				10 µM	88.1396	4.04349	0.045876	3	0.046	*
	50 µM	92.9569	3.64741	0.0392377	4	0.344				50 µM	95.8616	9.81074	0.102343	3	0.929				50 µM	67.8828	4.03893	0.0594985	3	<0,001	***
	100 µM	88.6974	3.91029	0.0440857	4	0.043	*			100 µM	96.6309	6.69639	0.0692987	3	0.974				100 µM	60.0318	5.81095	0.0967979	3	<0,001	***
	250 µM	84.2241	6.13197	0.0728054	4	0.003	**			250 µM	100.199	12.1226	0.120985	3	1				250 µM	49.5936	6.77369	0.136584	3	<0,001	***
Triton X-100	0.05 %	0.971191	0.353677	0.364168	4	<0,001	***		Triton X-100	0.05 %	0.87828	0.829472	0.944428	5	<0,001	***		Triton X-100	0.05 %	0.586826	0.689423	1.17483	3	<0,001	***
Solvent control	2.5 % ACN	100	5.18331	0.0518331	4				Solvent control	2.5 % ACN	100	4.03946	0.0403946	5				Solvent control	2.5 % ACN	100	3.7803	0.037803	3
Heliosupine	0.1 µM	117.675	2.11529	0.0179758	2	0.071			Monocrotaline	0.1 µM	104.308	2.43344	0.0233294	2	0.817			Senkirkine	0.1 µM	97.6496	2.32446	0.0238041	2	0.995
	1 µM	98.8159	14.3769	0.145491	3	1				1 µM	101.393	7.08765	0.069903	3	0.999				1 µM	98.9474	5.45736	0.0551541	3	1
	10 µM	82.2582	7.11626	0.0865112	3	0.038	*			10 µM	96.8018	4.23277	0.0437261	3	0.909				10 µM	93.8855	5.51828	0.0587767	3	0.572
	50 µM	65.3587	6.34963	0.0971505	3	<0,001	***			50 µM	94.388	2.51314	0.0266257	3	0.502				50 µM	88.4462	7.04515	0.0796546	3	0.075
	100 µM	59.3408	5.00044	0.0842665	3	<0,001	***			100 µM	90.1398	3.94659	0.043783	3	0.075				100 µM	83.9467	3.36207	0.0400501	3	0.01	*
	250 µM	50.4855	3.30768	0.0655175	3	<0,001	***			250 µM	86.9093	3.94173	0.0453546	3	0.013	*			250 µM	78.9836	7.86355	0.0995592	3	<0,001	***
Triton X-100	0.05 %	1.13439	0.286994	0.252994	3	<0,001	***		Triton X-100	0.05 %	0.514665	1.22093	2.37228	3	<0,001	***		Triton X-100	0.05 %	0.978404	0.570184	0.582769	3	<0,001	***
Solvent control	2.5 % ACN	100	5.6261	0.056261	3				Solvent control	2.5 % ACN	100	6.0182	0.060182	3				Solvent control	2.5 % ACN	100	3.8147	0.038147	3
Heliotrine	0.1 µM	94.1439	7.80181	0.0828712	2	0.912			Platyphylline	0.1 µM	108.603	2.03519	0.0187398	2	0.124			Trichodesmine	0.1 µM	97.0371	2.32108	0.0239195	2	0.954
	1 µM	95.2022	7.84457	0.0823991	3	0.94				1 µM	98.1489	4.27889	0.0435959	3	0.987				1 µM	97.9204	4.64682	0.0474551	3	0.986
	10 µM	94.5279	7.3967	0.0782489	3	0.896				10 µM	99.534	5.19355	0.0521786	3	1				10 µM	91.5677	3.56638	0.038948	3	0.134
	50 µM	89.5317	8.92213	0.0996533	3	0.384				50 µM	93.9816	4.46591	0.047519	3	0.301				50 µM	88.9579	3.53485	0.0397362	3	0.034	*
	100 µM	87.1831	5.84547	0.0670482	3	0.21	*			100 µM	88.1	3.11364	0.0353421	3	0.01	*			100 µM	82.4449	5.69054	0.0690223	3	<0,001	***
	250 µM	78.3812	9.54198	0.121738	3	0.014	**			250 µM	80.7222	2.81361	0.0348554	3	<0,001	***			250 µM	71.9613	6.25139	0.0868715	3	<0,001	***
Triton X-100	0.05 %	1.00581	0.311218	0.309419	3	<0,001	***		Triton X-100	0.05 %	0.534328	0.405436	0.758777	3	<0,001	***		Triton X-100	0.05 %	0.950422	0.506162	0.532565	3	<0,001	***
Solvent control	2.5 % ACN	100	6.95158	0.0695158	3				Solvent control	2.5 % ACN	100	5.02426	0.0502426	3				Solvent control	2.5 % ACN	100	3.99882	0.0399882	3
Heliotridine	0.1 µM	98.2416	2.19801	0.0223735	2	0.998			Retronecine	0.1 µM	97.0169	2.18167	0.0224875	2	0.948
	1 µM	93.5032	6.74469	0.0721333	3	0.39				1 µM	96.8285	4.17396	0.0431067	3	0.891
	10 µM	95.0737	5.4227	0.0570368	2	0.745				10 µM	96.3454	3.93123	0.0408035	3	0.817
	50 µM	96.607	4.85786	0.0502848	3	0.898				50 µM	96.7714	5.39606	0.0557609	3	0.883				Significance			Controls
	100 µM	95.0265	3.52207	0.0370641	3	0.646				100 µM	95.8423	4.69694	0.0490069	3	0.724
	250 µM	97.5126	3.71718	0.03812	3	0.975				250 µM	96.458	5.67328	0.058816	3	0.836
Triton X-100	0.05 %	0.796948	0.31971	0.401168	3	<0,001	***		Triton X-100	0.05 %	0.544921	0.301701	0.553661	3	<0,001	***			***	p<0.001		Solvent:	2.5 % ACN
Solvent control	2.5 % ACN	100	5.54047	0.0554047	3				Solvent control	2.5 % ACN	100	3.55245	0.0355245	3					**	p<0.01			1.7 % DMSO
Indicine	0.1 µM	110.435	6.31652	0.0571966	2	0.999			Retrorsine	0.1 µM	110.486	13.3416	0.120753	2	0.1				*	p<0.05		Positive:	0.05 % Triton X-100
	1 µM	99.4414	5.42471	0.0545518	3	0.957				1 µM	98.8397	4.75417	0.0480998	3	1
	10 µM	102.14	5.70469	0.0558517	3	1				10 µM	87.9283	3.08341	0.0350673	3	0.021	*
	50 µM	100.357	4.61665	0.0460022	3	0.717				50 µM	74.5839	3.10414	0.0416195	3	<0,001	***
	100 µM	100.115	6.356	0.0634869	3	0.657				100 µM	66.4143	3.86288	0.0581634	3	<0,001	***
	250 µM	98.0674	5.85538	0.0597078	3	0.6				250 µM	56.2332	2.87735	0.0511681	3	<0,001	***
Triton X-100	0.05 %	1.02251	0.852008	0.833254	3	<0,001	***		Triton X-100	0.05 %	0.522679	1.22252	2.33896	4	<0,001	***
Solvent control	2.5 % ACN	100	7.41546	0.0741546	3				Solvent control	2.5 % ACN	100	4.57288	0.0457288	4

## Sheet: S2 - PCR Primer Sequences 
	Gene	Synonym	Gene name	Forward Primer Sequence (5' → 3')	Reverse Primer Sequence (5' → 3')
			Synonym name
Transporter Proteins
	ABCB1	MDR1	ATP Binding Cassette Subfamily B Member 1	GGGCTAGCATGGATCTTGAAGGGGACC	CCGGATCCTCACTGGCGCTTTGTTCC
			Multidrug Resistance Protein 1
	ABCB4	MDR3	ATP Binding Cassette Subfamily B Member 4	GGTGAAGAAAGGCCAGACAC	TGACCATCGAGAAGCACTGT
			Multidrug Resistance Protein 3
	ABCB11	BSEP	ATP Binding Cassette Subfamily B Member 11	TAGCCCTGGAGCATTGACAA	CATGGCCACAGTGACGTTAG
			Bile Salt Export Pump
	ABCC2	MRP2	ATP Binding Cassette Subfamily C Member 2	CAATATCCTGCGCTTTCCCC	CAAGTCATCCCCTCCCAAGT
			Multidrug Resistance-Associated Protein 2
	ABCC3	MRP3	ATP Binding Cassette Subfamily C Member 3	CCGCATCCTGGTTTTAGACG	CAGGTATCAAACTGGGTGCG
			Multidrug Resistance-Associated Protein 3
	ABCC6	MRP6	ATP Binding Cassette Subfamily C Member 6	ATCCAGGTTGCTCTTCCAGA	GAGAAGCGGTTTAGCAGGTG
			Multidrug Resistance-Associated Protein 6
	ABCG5	STSL	ATP Binding Cassette Subfamily G Member 5	TCCTGAGGTTGCCCGATTTG	ATGGACAGCAGAGCCACTAC
			Sterolin 1
	SLC10A1	NTCP	Solute Carrier Family 10 Member 1	ATCGTCCTCAAATCCAAACG	TGGCAGAGAGAACTGTGACG
			Na+/Taurocholate Cotransporting Polypeptide
	SLC22A7	OAT2	Solute Carrier Family 22 Member 7	GAGTCCTGAGCAGCACCTTC	GGGTGACAGCTAGCAGAAGC
			Organic Anion Transporter Protein 2
	SLC22A9	OAT7	Solute Carrier Family 22 Member 9	CCTATCTGACCCCAAAACGA	TTTTGATCCTGACCCCACTC
			Organic Anion Transporter Protein 7
	SLC27A5	FATP5	Solute Carrier Family 27 Member 5	GGAAGTCTACGGCTCCACAGAA	GTCGAACTGCACCAGCTCAAAG
			Fatty Acid Transport Protein 5
	SLC51A	OSTA	Solute Carrier Family 51 Alpha Subunit	TGGAACTTGCCCTCACTAGC	GGCAAAGGGTGTTCTTGTA
			Organic Solute Transporter Alpha Subunit
	SLC51B	OSTB	Solute Carrier Family 51 Beta Subunit	ATCCAGGCAAGCAGAAAAGA	GTTGTGATCCTTGGCCTC
			Organic Solute Transporter Beta Subunit
	SLCO1B1	OATP2	Solute Carrier Organic Anion Transporter Family Member 1B1	ACTGATTCTCGATGGGTTGG	TATTTGGAGTTTGGGGCA
			Organic Anion Transporting Polypeptide 2
	SLCO1B3	OATP8	Solute Carrier Organic Anion Transporter Family Member 1B3	AAGTGTTGTCCCGTTGTTCC	GTTGCTGATGCTTGGTTTGA
			Organic Anion Transporting Polypeptide 8
	SLCO2B1	OATPB	Solute Carrier Organic Anion Transporter Family Member 2B1	GGCTATGGGGCTATCCTTGT	TATCCTCAGGGCTGGTGT
			Organic Anion Transporting Polypeptide B
Xenobiotic Metabolizing Enzymes
	CYP1A1		Cytochrome P450 Family 1 Subfamily A Member 1	ACCCTGAAGGTGACAGTTCC	TCTTGGAGGTGGCTGAGGTA
	CYP1A2		Cytochrome P450 Family 1 Subfamily A Member 2	AATCAGGTGGTGGTGTCAGT	TGAGTGTTCTTCACGAGGCT
	CYP2B6		Cytochrome P450 Family 2 Subfamily B Member 6	TTCCTACTGCTTCCGTCTATCAAA	GTGCAGAATCCCACAGCTCA
			1,4-Cineole 2-Exo-Monooxygenase
	CYP2E1		Cytochrome P450 Family 2 Subfamily E Member 1	CATGAGATTCAGCGGTTCATC	GGTGTCTCGGGTTGCTTCA
			4-Nitrophenol 2-Hydroxylase
	CYP3A4		Cytochrome P450 Family 3 Subfamily A Member 4	TCAGCCTGGTGCTCCTCTATCTAT	AAGCCCTTATGGTAGGACAAAATATTT
			1,8-Cineole 2-Exo-Monooxygenase
	POR		Cytochrome P450 Oxidoreductase	TCCCACAAGGTCTACGTCCA	AGGTGTTCTGCACATCCCTG
	SULT2A1		Sulfotransferase Family 2A Member 1	GATCCAATCTGTGCCCATCT	GGGAGGTGGGAGGAGAATAA
			Bile-Salt Sulfotranasferase 2A1
	UGT2B4		UDP Glucuronosyltransferase Family 2 Member B4	GACAATGGCAAAAGCTGACA	GAGTCCTCCAACGAACTC
			Hyodeoxycholic Acid-Specific UDPGT
Transcription Factors
	CAR	NR1I3	Constitutive Androstane Receptor	ATGCTGGCATGAGGAAAGAC	GTTGCACAGGTGTTTGCTGT
			Nuclear Receptor Subfamily 1 Group I Member 3
	ESR1	NR3A1	Estrogen Receptor 1	GCAGACCCCGCATTGCCCTT	ACAGCAACGGTCCCCACCCT
			Nuclear Receptor Subfamily 3 Group A Member 1
	FXR	NR1H4	Farnesoid X-Activated Receptor	CAGAGCCAAGGAAGAGATGC	CAATGAGGTGAGGAGGAGGA
			Nuclear Receptor Subfamily 1 Group H Member 4
	HNF1A		Hepatocyte Nuclear Factor 1 Alpha	AGCTCAGACTCCAGCAATGG	CGTGGTTACTGGGAGGAAGA
	HNF4A	NR2A1	Hepatocyte Nuclear Factor 4 Alpha	AGGACTACATCAACGACCGC	ATCTGCTCGATCATCTGCCA
			Nuclear Receptor Subfamily 2 Group A Member 1
	LRH-1	NR5A2	Liver Receptor Homolog-1	GGCTTATGTGCAAAATGGCAGATC	GCTCACTCCAGCAGTTCTGAAG
			Nuclear Receptor Subfamily 5 Group A Member 2
	LXRA	NR1H3	Liver X Receptor Alpha	GATTTGGACAGTGCCTTGGT	CGCAGAGTCAGGAGGAATGT
			Nuclear Receptor Subfamily 1 Group H Member 3
	PPARA	NR1C1	Peroxisome Proliferator Activated Receptor Alpha	CAACATGAACAAGGTCAAAGC	GAAGACAGCATGGCGAATATG
			Nuclear Receptor Subfamily 1 Group C Member 1
	PXR	NR1I2	Pregnane X Receptor	GGCATGAAGAAGGAGATGAT	TGGGAGAAGGTAGTGTCAAA
			Nuclear Receptor Subfamily 1 Group I Member 2
	RXRA	NR2B1	Retinoid X Receptor	GGGCTGGGACTGTTTCGTTT	CATCGTCTGTCCTGGCGTTT
			Nuclear Receptor Subfamily 2 Group B Member 1
	SHP	NR0B2	Small Heterodimer Partner	AGGGACCATCCTCTTCAACC	TCCAGGACTTCACACAGCAC
			Nuclear receptor subfamily 0 group B member 2
	SREBF1		Sterol Regulatory Element Binding Transcription Factor 1	CCTGGTCATCTCACAGCAAA	GGCCTTTCACAGAACAGGAA
Cholesterol and Bile Acid Metabolism
	BAAT		Bile Acid-CoA:Amino Acid N-Acyltransferase	CCTCATGGCTTGGTACTG	GAGGAGGTGCCACACACTT
	CYP7A1		Cytochrome P450 Family 7 Subfamily A Member 1	GACACACCTCGTGGTCCTCT	TTTCATTGCTTCTGGGTTCC
			Cholesterol 7 Alpha-Monooxygenase
	CYP8B1		Cytochrome P450 Family 8 Subfamily B Member 1	GGGAGGTTCTTTGCACTCAG	TAGTGGTGTGTCAGGGTC
			Sterol 12-Alpha-Hydroxylase
	CYP27A1		Cytochrome P450 Family 27 Subfamily A Member 1	TTCGAGAAACGCATTGGCTG	GGAGGAAGGTGGCATAGAGTG
			Sterol 27-Hydroxylase
	CYP39A1		Cytochrome P450 Family 39 Subfamily A Member 1	CAGCAGAAAGGTTGGGAGTC	AGCACCTTCCAGAAGCAGAA
			Oxysterol 7-Alpha-Hydroxylase
	HMGCR		3-Hydroxy-3-Methylglutaryl-CoA Reductase	GACGTGAACCTATGCTGGTCAG	GGTATCTGTTTCAGCCACTAAGG
	HMGCS1		3-Hydroxy-3-Methylglutaryl-CoA Synthase 1	AAGTCACACAAGATGCTACACCG	TCAGCGAAGACATCTGGTGCCA
	HMGCS2		3-Hydroxy-3-Methylglutaryl-CoA Synthase 2	GTAGCCCCATAAGCATCAGC	TAGCACCATAAGCCCAGGAC
	INSIG1		Insulin Induced Gene 1	TGGCAGCTTCCCAAGTATTC	CAAAACTGCGGGTTGGTAAT
Housekeeper
	GUSB		Glucuronidase Beta	CACCAGGGACCATCCAATAC	ATGTAGGTGGTGGGTGTCGT

## Sheet: S3 - Gene expression PCR
		ABCB1 (MDR1)						ABCB4 (MDR3)						ABCB11 (BSEP)						ABCC2 (MRP2)						ABCC3 (MRP3)						ABCC6 (MRP6)
		Mean (relative to solvent control)	Standard deviation	Relative standard deviation	n	p	Significance	Mean (relative to solvent control)	Standard deviation	Relative standard deviation	n	p	Significance	Mean (relative to solvent control)	Standard deviation	Relative standard deviation	n	p	Significance	Mean (relative to solvent control)	Standard deviation	Relative standard deviation	n	p	Significance	Mean (relative to solvent control)	Standard deviation	Relative standard deviation	n	p	Significance	Mean (relative to solvent control)	Standard deviation	Relative standard deviation	n	p	Significance
Echimidine	5 µM	1.08312	0.0504071	0.0465388	3	0.875		0.764888	0.0410082	0.0536134	3	<0,001	***	0.466931	0.0431579	0.0924289	2	<0,001	***	1.11558	0.034677	0.0310842	2	0.837		0.937604	0.0503888	0.0537422	3	1		0.798308	0.0686006	0.0859325	3	0.464
	21 µM	0.923182	0.0675508	0.0731717	3	0.905		0.37634	0.0212099	0.0563585	3	<0,001	***	0.0926109	0.0136499	0.14739	3	<0,001	***	0.861745	0.0797918	0.0925933	3	0.402		0.684058	0.0318537	0.0465658	3	<0,001	***	0.396825	0.0312432	0.0787329	3	<0,001	***
	35 µM	0.842359	0.0734506	0.0871963	3	0.062		0.279918	0.0150134	0.0536349	3	<0,001	***	0.0730421	0.0116899	0.160043	3	<0,001	***	0.796938	0.0567687	0.0712335	3	0.04	*	0.557709	0.0153919	0.0275985	3	<0,001	***	0.317198	0.0370537	0.116816	3	<0,001	***
Echinatine	5 µM	1.05105	0.215383	0.204922	3	1		1.09897	0.11737	0.1068	2	0.762		0.930867	0.140482	0.150915	3	0.943		0.900322	0.0644419	0.0715765	3	0.862		0.931106	0.0737213	0.079176	3	1		1.01722	0.235652	0.231663	3	1
	21 µM	0.900932	0.0279301	0.0310014	3	0.595		0.939941	0.0330099	0.0351192	3	0.993		0.736981	0.0650073	0.0882075	3	<0,001	***	0.888259	0.0187972	0.0211619	3	0.724		0.941775	0.116143	0.123324	3	1		0.862471	0.101965	0.118225	3	0.924
	35 µM	0.88968	0.0629687	0.0707768	3	0.431		0.777966	0.082746	0.106362	3	<0,001	***	0.609252	0.0361224	0.0592898	3	<0,001	***	0.846492	0.0331517	0.0391636	3	0.259		0.855891	0.0411948	0.0481309	3	0.522		0.723726	0.036614	0.0505909	3	0.115
Heliotridine	5 µM	0.821654	0.0505475	0.0615192	3	0.02	*	0.992734	0.0570996	0.0575175	3	1		0.709486	0.0939003	0.13235	3	<0,001	***	0.948804	0.0242712	0.0255809	3	1		0.96519	0.0389143	0.0403177	3	1		0.838805	0.0719322	0.0857556	3	0.767
	21 µM	0.847513	0.0483405	0.057038	2	0.166		0.952819	0.043371	0.0455186	2	1		0.771	0.092318	0.119738	3	<0,001	***	0.995214	0.0332474	0.0334073	3	1		1.07952	0.0472161	0.0437383	3	0.999		0.935121	0.162904	0.174206	3	1
	35 µM	0.866518	0.081056	0.0935422	3	0.186		0.886567	0.110307	0.124421	3	0.361		0.623268	0.0634099	0.101738	3	<0,001	***	1.00257	0.0418014	0.041694	3	1		1.15373	0.0391557	0.0339385	3	0.461		0.898504	0.179975	0.200305	3	0.999
Heliotrine	5 µM	0.862429	0.028995	0.0336202	3	0.156		0.891144	0.0522559	0.0586391	3	0.422		0.596282	0.0408604	0.0685252	3	<0,001	***	1.02517	0.0694488	0.0677435	3	1		1.08654	0.0466657	0.042949	3	0.995		0.84975	0.0842344	0.0991284	3	0.848
	21 µM	0.845481	0.0267403	0.0316273	3	0.072		0.675261	0.0751983	0.111362	2	<0,001	***	0.275692	0.042464	0.154027	3	<0,001	***	0.918254	0.0492562	0.0536412	3	0.979		0.982395	0.131428	0.133783	3	1		0.63456	0.0753562	0.118753	3	0.011	*
	35 µM	0.789642	0.0363408	0.0460219	3	0.003	**	0.555878	0.00703112	0.0126487	3	<0,001	***	0.178219	0.0315659	0.177119	3	<0,001	***	0.900511	0.0201034	0.0223245	3	0.864		0.934901	0.0385973	0.0412849	3	1		0.560774	0.0783509	0.139719	2	0.004	**
Heliosupine	5 µM	0.687317	0.0273291	0.039762	3	<0,001	***	0.450761	0.0155403	0.0344757	2	<0,001	***	0.113727	0.00984344	0.0865534	3	<0,001	***	0.871096	0.0854011	0.0980386	3	0.51		0.72558	0.140326	0.193399	3	0.006	**	0.425665	0.0678385	0.159371	3	<0,001	***
	21 µM	0.4521	0.0186002	0.0411417	3	<0,001	***	0.150673	0.00288783	0.0191662	3	<0,001	***	0.04356	0.00577029	0.132468	3	<0,001	***	0.597422	0.0718283	0.120231	3	<0,001	***	0.427306	0.0425454	0.0995665	2	<0,001	***	0.114062	0.018655	0.163552	3	<0,001	***
	35 µM	0.44683	0.0193953	0.0434064	3	<0,001	***	0.143288	0.00792115	0.0552814	3	<0,001	***	0.0413127	0.0026023	0.0629904	3	<0,001	***	0.62778	0.0321301	0.0511805	3	<0,001	***	0.381887	0.0236682	0.061977	3	<0,001	***	0.0985964	0.00923642	0.0936791	3	<0,001	***
Indicine	5 µM	0.863452	0.0587417	0.0680312	3	0.163		0.910192	0.104797	0.115138	3	0.714		0.633632	0.099785	0.157481	3	<0,001	***	1.07795	0.0727879	0.0675244	3	0.991		1.05631	0.077992	0.0738347	3	1		0.888526	0.0538824	0.0606424	3	0.993
	21 µM	0.918144	0.104461	0.113774	3	0.847		0.913161	0.0385052	0.042167	3	0.759		0.66304	0.0550744	0.0830636	3	<0,001	***	1.17503	0.0444746	0.0378497	3	0.131		1.18206	0.0491122	0.0415481	3	0.224		0.885959	0.0865694	0.0977126	3	0.991
	35 µM	0.865198	0.0680989	0.0787091	3	0.176		0.897311	0.0318041	0.0354438	3	0.512		0.581809	0.0405037	0.0696169	3	<0,001	***	1.09625	0.0288996	0.0263623	3	0.906		1.06598	0.0629829	0.0590844	3	1		0.83541	0.0535851	0.0641423	3	0.741
Intermedine	5 µM	0.712852	0.0731434	0.102607	3	<0,001	***	0.781605	0.116595	0.149174	2	0.006	**	0.418935	0.0513957	0.122682	2	<0,001	***	0.810792	0.13427	0.165604	3	0.072		0.912631	0.20601	0.225732	3	0.989		0.659234	0.0990656	0.150274	3	0.023	*
	21 µM	0.752106	0.0407038	0.0541198	3	<0,001	***	0.809311	0.0201077	0.0248454	3	0.007	**	0.567585	0.0292926	0.0516092	2	<0,001	***	0.883529	0.0544413	0.061618	3	0.665		0.942418	0.022329	0.0236934	3	1		0.787783	0.0666877	0.0846523	2	0.52
	35 µM	0.720774	0.0431261	0.0598331	3	<0,001	***	0.732429	0.0437381	0.0597165	3	<0,001	***	0.478471	0.0355678	0.0743364	3	<0,001	***	0.860417	0.0233537	0.0271423	2	0.56		0.801971	0.093328	0.116373	3	0.123		0.650092	0.0736861	0.113347	3	0.018	*
Lasiocarpine	5 µM	0.656829	0.0465032	0.0707995	3	<0,001	***	0.548327	0.16517	0.301226	3	<0,001	***	0.107681	0.024811	0.230413	3	<0,001	***	0.902385	0.0341367	0.0378294	2	0.957		0.836082	0.0774447	0.0926282	2	0.497		0.469734	0.112735	0.239997	3	<0,001	***
	21 µM	0.472953	0.0286293	0.060533	3	<0,001	***	0.159276	0.0153639	0.0964612	3	<0,001	***	0.0425994	0.0131344	0.308324	3	<0,001	***	0.679936	0.0301596	0.0443566	3	<0,001	***	0.399132	0.0363589	0.0910949	3	<0,001	***	0.127759	0.0131556	0.102972	3	<0,001	***
	35 µM	0.491558	0.0206157	0.0419395	3	<0,001	***	0.121039	0.0120356	0.0994361	3	<0,001	***	0.034235	0.0050499	0.147507	3	<0,001	***	0.68969	0.013781	0.0199814	3	<0,001	***	0.375268	0.0238463	0.0635449	3	<0,001	***	0.0775054	0.00908248	0.117185	3	<0,001	***
Platyphylline	5 µM	0.778056	0.0183542	0.0235898	3	0.001	**	0.878303	0.055358	0.0630284	3	0.266		0.564785	0.0499126	0.0883746	2	<0,001	***	0.894877	0.0975485	0.109008	3	0.804		1.0272	0.106955	0.104123	3	1		0.756851	0.0311336	0.0411358	3	0.228
	21 µM	0.912403	0.119132	0.130569	3	0.769		0.758458	0.114043	0.150362	3	<0,001	***	0.414394	0.0798359	0.192657	3	<0,001	***	1.13306	0.10392	0.0917159	3	0.477		1.05448	0.0508328	0.0482064	3	1		0.824921	0.134411	0.162939	3	0.659
	35 µM	0.77664	0.045257	0.0582728	3	0.001	**	0.642643	0.0388848	0.0605075	3	<0,001	***	0.279148	0.0370471	0.132715	2	<0,001	***	1.02349	0.0870161	0.085019	3	1		1.02752	0.00179933	0.00175115	3	1		0.693817	0.050235	0.0724038	3	0.057
Retronecine	5 µM	0.809463	0.0344844	0.0426015	3	0.01	*	0.671577	0.0473857	0.0705588	3	<0,001	***	0.359559	0.00889955	0.0247513	2	<0,001	***	0.910337	0.0274583	0.0301628	3	0.943		1.021	0.0361854	0.0354411	3	1		0.712562	0.0277878	0.038997	3	0.09
	21 µM	0.665459	0.049894	0.0749768	3	<0,001	***	0.403796	0.0239975	0.0594298	3	<0,001	***	0.0985886	0.00325286	0.0329943	3	<0,001	***	0.829486	0.0640867	0.0772607	3	0.147		0.902324	0.137415	0.15229	3	0.958		0.429674	0.01792	0.041706	3	<0,001	***
	35 µM	0.822871	0.0127698	0.0155186	3	0.022	*	0.969516	0.088324	0.0911011	3	1		0.782999	0.144794	0.184922	3	<0,001	***	0.913335	0.04635	0.050748	3	0.96		1.02592	0.0659956	0.0643283	3	1		0.813478	0.0784312	0.0964146	3	0.572
Rinderine	5 µM	0.860201	0.0194079	0.022562	3	0.142		0.95951	0.0713368	0.0743471	3	1		0.730072	0.160371	0.219665	3	<0,001	***	0.911127	0.17067	0.187317	3	0.948		1.01421	0.212065	0.209094	3	1		1.01026	0.378946	0.375097	3	1
	21 µM	0.831709	0.0358004	0.0430444	3	0.036	*	0.922835	0.0426352	0.0462002	3	0.889		0.656981	0.034242	0.0521203	3	<0,001	***	1.0594	0.0861993	0.0813665	3	1		1.08209	0.125546	0.116022	3	0.998		0.985717	0.273813	0.277781	3	1
	35 µM	0.830238	0.0428029	0.0515549	3	0.033	*	0.906255	0.0294458	0.0324917	3	0.652		0.566767	0.0162143	0.0286084	3	<0,001	***	1.01678	0.0405306	0.0398615	3	1		1.06066	0.040184	0.0378857	3	1		0.83515	0.0173867	0.0208187	3	0.739
Senecionine	5 µM	0.887956	0.0499889	0.0562966	3	0.408		0.959689	0.0871603	0.0908214	3	1		0.779842	0.0250587	0.032133	3	<0,001	***	0.993937	0.0700433	0.0704705	3	1		1.00842	0.100359	0.099521	3	1		0.855692	0.0490322	0.0573013	3	0.886
	21 µM	0.445751	0.0160416	0.0359877	3	<0,001	***	0.158122	0.0124259	0.0785845	3	<0,001	***	0.0324421	0.00252331	0.0777787	3	<0,001	***	0.599259	0.0206427	0.0344471	3	<0,001	***	0.418683	0.0500008	0.119424	3	<0,001	***	0.114202	0.010349	0.09062	3	<0,001	***
	35 µM	0.440341	0.0289784	0.065809	3	<0,001	***	0.118154	0.013787	0.116687	3	<0,001	***	0.0300982	0.00186408	0.0619332	3	<0,001	***	0.534088	0.066436	0.124391	3	<0,001	***	0.388334	0.0260227	0.0670111	3	<0,001	***	0.0862233	0.00649243	0.0752978	3	<0,001	***
Seneciphylline	5 µM	0.951053	0.0941839	0.0990313	3	1		0.866525	0.0590342	0.0681276	3	0.164		0.748101	0.0592849	0.0792472	3	<0,001	***	1.09738	0.0906922	0.0826446	3	0.896		1.00675	0.0218738	0.0217271	3	1		0.919149	0.125227	0.136242	3	1
	21 µM	0.735408	0.0253187	0.0344281	3	<0,001	***	0.392633	0.0213008	0.0542511	3	<0,001	***	0.125492	0.0121031	0.0964454	3	<0,001	***	0.990483	0.0232454	0.0234687	3	1		0.834741	0.0187607	0.0224749	3	0.319		0.495415	0.0525945	0.106163	3	<0,001	***
	35 µM	0.558483	0.0374841	0.0671176	3	<0,001	***	0.254069	0.0218462	0.0859852	3	<0,001	***	0.070663	0.00365474	0.0517206	3	<0,001	***	0.804274	0.0950894	0.11823	3	0.055		0.649937	0.0202188	0.0311088	3	<0,001	***	0.288184	0.0884528	0.306931	3	<0,001	***
Senkirkine	5 µM	0.846639	0.0727704	0.0859521	3	0.076		0.853517	0.0668369	0.0783076	3	0.09		0.43179	0.0441144	0.102166	3	<0,001	***	0.891048	0.106927	0.120001	3	0.759		0.939822	0.122097	0.129915	3	1		0.693608	0.0738151	0.106422	3	0.057
	21 µM	0.783124	0.0979858	0.125122	3	0.002	**	0.625682	0.0715137	0.114297	3	<0,001	***	0.279073	0.0355068	0.127231	3	<0,001	***	0.978049	0.214925	0.219748	3	1		0.991561	0.176693	0.178196	3	1		0.587178	0.13659	0.232622	3	0.003	**
	35 µM	0.747131	0.0321971	0.0430943	3	<0,001	***	0.497096	0.0304875	0.0613313	3	<0,001	***	0.184905	0.041157	0.222584	3	<0,001	***	0.968894	0.107404	0.110852	3	1		0.949811	0.10159	0.106958	3	1		0.492887	0.0394709	0.0800811	3	<0,001	***
Solvent control	0.35 % ACN	1.00179	0.0740186	0.0738867	3			1.00097	0.0545586	0.0545056	3			1.0009	0.0520129	0.051966	3			1.00069	0.0453117	0.0452805	3			1.00188	0.0752796	0.0751384	3			1.001	0.0632103	0.0631472	2
		ABCG5 (STSL)						BAAT						CAR (NR1I3)						CYP1A1						CYP1A2						CYP2B6
		Mean (relative to solvent control)	Standard deviation	Relative standard deviation	n	p	Significance	Mean (relative to solvent control)	Standard deviation	Relative standard deviation	n	p	Significance	Mean (relative to solvent control)	Standard deviation	Relative standard deviation	n	p	Significance	Mean (relative to solvent control)	Standard deviation	Relative standard deviation	n	p	Significance	Mean (relative to solvent control)	Standard deviation	Relative standard deviation	n	p	Significance	Mean (relative to solvent control)	Standard deviation	Relative standard deviation	n	p	Significance
Echimidine	5 µM	0.749977	0.0635871	0.0847855	3	0.713		0.952304	0.0759236	0.0797262	2	1		0.572512	0.0488795	0.0853772	2	0.002	**	0.617727	0.153114	0.247866	3	<0,001	***	0.355579	0.0516579	0.145278	3	<0,001	***	1.26828	0.328736	0.259199	2	0.287
	21 µM	0.18776	0.00284996	0.0151787	3	<0,001	***	0.394423	0.0244798	0.0620648	3	<0,001	***	0.102931	0.00451108	0.0438262	3	<0,001	***	0.334944	0.0259055	0.0773428	3	<0,001	***	0.0971194	0.0148997	0.153417	3	<0,001	***	0.444081	0.0644595	0.145153	3	<0,001	***
	35 µM	0.099236	0.0100369	0.101141	3	<0,001	***	0.241908	0.0360968	0.149217	3	<0,001	***	0.0481768	0.00424009	0.088011	3	<0,001	***	0.292884	0.0340461	0.116244	3	<0,001	***	0.0946141	0.00763024	0.0806459	3	<0,001	***	0.360032	0.0849659	0.235995	3	<0,001	***
Echinatine	5 µM	1.26545	0.277959	0.219653	3	0.609		1.03084	0.167935	0.162912	3	1		0.952186	0.167791	0.176216	3	1		1.05523	0.077206	0.073165	3	1		0.872167	0.100402	0.115118	3	0.436		1.14498	0.172088	0.150298	3	0.937
	21 µM	0.89922	0.149897	0.166697	3	1		0.896649	0.0876125	0.097711	3	0.847		0.784944	0.0517647	0.0659469	3	0.293		0.956177	0.101496	0.106148	3	1		0.778925	0.0802607	0.10304	3	0.015	*	0.894129	0.0656993	0.0734786	3	0.998
	35 µM	0.81511	0.071564	0.0877967	3	0.981		0.799717	0.0183122	0.0228983	3	0.079		0.722723	0.00645902	0.00893706	3	0.063		0.926422	0.124638	0.134537	3	1		0.706934	0.0976651	0.138153	3	<0,001	***	0.897457	0.0775982	0.0864645	3	0.999
Heliotridine	5 µM	1.60942	0.126975	0.0788949	3	0.003	**	0.972798	0.0274289	0.0281959	3	1		1.4218	0.0848338	0.0596663	3	<0,001	***	1.02089	0.115546	0.113181	3	1		0.925584	0.0188472	0.0203625	3	0.983		1.00135	0.04128	0.0412242	3	1
	21 µM	1.61443	0.360702	0.223423	3	0.003	**	1.01277	0.192094	0.189672	3	1		1.40167	0.0984094	0.0702087	3	<0,001	***	1.14446	0.0573373	0.0500998	3	0.611		0.888113	0.126995	0.142994	3	0.62		1.10222	0.217821	0.19762	3	1
	35 µM	1.57386	0.147961	0.0940118	3	0.007	**	1.06856	0.214353	0.200599	3	0.999		1.4135	0.258824	0.183108	3	<0,001	***	1.10784	0.195407	0.176386	3	0.943		0.678724	0.0646724	0.0952852	3	<0,001	***	1.11754	0.314364	0.2813	3	0.996
Heliotrine	5 µM	1.40631	0.22155	0.15754	3	0.117		0.970752	0.0315687	0.0325198	3	1		1.34105	0.165281	0.123248	3	0.009	**	0.985792	0.0973284	0.0987311	3	1		0.869845	0.0769993	0.0885208	3	0.412		1.15659	0.0401648	0.0347268	3	0.877
	21 µM	0.824472	0.116833	0.141707	3	0.981		0.668033	0.0699774	0.104751	3	<0,001	***	0.710743	0.191805	0.269865	3	0.044	*	0.656114	0.0862413	0.131443	3	<0,001	***	0.593526	0.0911594	0.15359	3	<0,001	***	0.752184	0.0601079	0.0799112	3	0.246
	35 µM	0.557189	0.0250476	0.0449534	3	0.073		0.557328	0.0773683	0.13882	3	<0,001	***	0.49127	0.0131643	0.0267965	3	<0,001	***	0.499075	0.0778249	0.155938	3	<0,001	***	0.345614	0.0184314	0.0533295	3	<0,001	***	0.513498	0.0761343	0.148266	3	<0,001	***
Heliosupine	5 µM	0.280652	0.0705016	0.251206	3	<0,001	***	0.466013	0.0111153	0.0238519	3	<0,001	***	0.210321	0.0487871	0.231965	3	<0,001	***	0.345704	0.095159	0.275262	3	<0,001	***	0.143046	0.0154294	0.107863	3	<0,001	***	0.339993	0.0826748	0.243166	3	<0,001	***
	21 µM	0.0292028	0.00551772	0.188945	3	<0,001	***	0.0998386	0.00210579	0.0210919	3	<0,001	***	0.0125854	0.000522067	0.041482	3	<0,001	***	0.2012	0.0267301	0.132854	3	<0,001	***	0.0371636	0.0071298	0.191849	3	<0,001	***	0.0767547	0.00263189	0.0342897	3	<0,001	***
	35 µM	0.0165837	0.00177865	0.107253	3	<0,001	***	0.07665	0.00243483	0.0317656	3	<0,001	***	0.00664571	0.000363523	0.0547004	3	<0,001	***	0.259749	0.0607151	0.233745	3	<0,001	***	0.0471824	0.00933707	0.197893	3	<0,001	***	0.0563876	0.00648986	0.115094	3	<0,001	***
Indicine	5 µM	1.53145	0.104247	0.0680709	3	0.015	*	1.01735	0.0403925	0.0397035	3	1		1.34592	0.0151439	0.0112517	2	0.026	*	1.08074	0.0370748	0.0343051	3	0.999		0.771478	0.0795219	0.103077	3	0.011	*	1.06944	0.0916037	0.0856556	3	1
	21 µM	1.53106	0.136677	0.0892694	3	0.015	*	1.01764	0.0249171	0.0244852	3	1		1.45144	0.0380827	0.0262379	3	<0,001	***	0.97374	0.0455626	0.0467914	3	1		0.790414	0.0529423	0.0669804	3	0.025	*	1.18517	0.0479732	0.0404778	3	0.674
	35 µM	1.36219	0.0225968	0.0165886	3	0.232		0.928182	0.0756463	0.0814994	2	1		1.31421	0.0246805	0.0187797	2	0.061		1.08607	0.0532566	0.0490362	2	1		0.684072	0.033475	0.0489349	3	<0,001	***	1.20677	0.12703	0.105265	2	0.645
Intermedine	5 µM	1.13938	0.395093	0.346761	3	1		0.848301	0.0857582	0.101094	3	0.339		1.12779	0.221641	0.196527	3	0.959		0.998791	0.128804	0.12896	3	1		0.726907	0.109339	0.150416	3	0.001	**	0.84319	0.150064	0.177972	3	0.837
	21 µM	1.45014	0.126525	0.0872497	3	0.062		0.87871	0.101485	0.115493	3	0.647		1.24276	0.0891077	0.0717014	3	0.169		0.96872	0.145064	0.149748	3	1		0.788426	0.0582567	0.0738899	3	0.023	*	0.954363	0.0574149	0.0601605	3	1
	35 µM	1.151	0.11424	0.0992528	3	0.999		0.865933	0.0140905	0.0162721	3	0.507		1.08671	0.186015	0.171173	3	1		0.92141	0.0612745	0.0665008	3	0.999		0.882641	0.12922	0.146402	3	0.554		0.79499	0.0568994	0.0715725	3	0.49
Lasiocarpine	5 µM	0.401022	0.143753	0.358467	3	0.003	**	0.498836	0.0380485	0.0762747	3	<0,001	***	0.288102	0.0782568	0.271629	3	<0,001	***	0.45139	0.0398381	0.0882565	3	<0,001	***	0.220849	0.0155021	0.0701934	3	<0,001	***	0.456405	0.130414	0.285743	3	<0,001	***
	21 µM	0.0280546	0.00480032	0.171106	3	<0,001	***	0.0961227	0.00898165	0.0934394	3	<0,001	***	0.0123118	0.00374982	0.304572	3	<0,001	***	0.209531	0.0468276	0.223488	3	<0,001	***	0.036761	0.0120772	0.328533	3	<0,001	***	0.0987222	0.0156165	0.158186	3	<0,001	***
	35 µM	0.0166193	0.00204583	0.123099	3	<0,001	***	0.0554743	0.010917	0.196794	3	<0,001	***	0.00594941	0.00206874	0.347722	3	<0,001	***	0.28821	0.0569715	0.197674	3	<0,001	***	0.0228291	0.00446574	0.195616	3	<0,001	***	0.0487831	0.0034007	0.0697105	3	<0,001	***
Platyphylline	5 µM	1.28296	0.150712	0.117472	3	0.558		0.952893	0.0178746	0.0187583	3	1		1.29861	0.123405	0.0950283	3	0.037	*	0.995997	0.112445	0.112897	3	1		0.771053	0.0930713	0.120707	3	0.01	*	1.02786	0.131859	0.128285	3	1
	21 µM	1.31359	0.213087	0.162217	3	0.418		0.947709	0.159663	0.168472	3	1		1.02977	0.190495	0.184988	3	1		0.871493	0.0361961	0.0415335	3	0.766		0.638528	0.0730695	0.114434	3	<0,001	***	1.10993	0.265268	0.238996	3	0.999
	35 µM	0.87633	0.118091	0.134757	3	1		0.791863	0.0518032	0.0654193	3	0.06		0.670209	0.068885	0.102781	3	0.012	*	0.680526	0.0436905	0.0642012	3	0.001	**	0.405666	0.0405685	0.100005	3	<0,001	***	0.803539	0.093852	0.116798	3	0.548
Retronecine	5 µM	1.14802	0.0725477	0.0631937	3	0.999		0.799042	0.019001	0.0237797	3	0.077		0.937463	0.0702148	0.0748988	3	1		0.757802	0.051411	0.0678423	3	0.039	*	0.632608	0.018285	0.0289041	3	<0,001	***	0.812883	0.105727	0.130065	3	0.615
	21 µM	0.298709	0.0292189	0.0978172	3	<0,001	***	0.423012	0.012692	0.0300039	3	<0,001	***	0.202924	0.0137198	0.0676105	3	<0,001	***	0.384361	0.0458113	0.119188	3	<0,001	***	0.165198	0.0495236	0.299783	3	<0,001	***	0.33125	0.0421941	0.127378	3	<0,001	***
	35 µM	1.68607	0.319146	0.189284	3	<0,001	***	0.949945	0.0415997	0.0437918	3	1		1.41978	0.0701636	0.0494187	3	<0,001	***	0.941036	0.154495	0.164176	3	1		1.14154	0.0673834	0.0590284	3	0.303		1.01292	0.0902703	0.0891188	3	1
Rinderine	5 µM	1.45834	0.430041	0.294884	3	0.053		0.981682	0.102195	0.104102	3	1		1.31896	0.27157	0.205897	3	0.019	*	1.13015	0.0398588	0.0352686	3	0.762		1.0613	0.0349472	0.0329288	3	0.999		1.22834	0.178705	0.145485	3	0.379
	21 µM	1.53872	0.214325	0.139288	3	0.012	*	0.983297	0.0461733	0.0469576	3	1		1.38304	0.0720381	0.052087	3	0.002	**	1.15805	0.0949123	0.0819587	3	0.471		0.954243	0.0241488	0.0253068	3	1		1.02705	0.0536146	0.0522027	3	1
	35 µM	1.49627	0.24096	0.161041	3	0.026	*	0.914391	0.0718322	0.0785575	3	0.973		1.32461	0.098187	0.0741252	3	0.016	*	1.00291	0.13331	0.132923	3	1		0.865071	0.0251964	0.0291264	3	0.363		1.12541	0.183948	0.163449	3	0.988
Senecionine	5 µM	1.68015	0.0591056	0.0351787	3	<0,001	***	1.05175	0.0305075	0.0290065	3	1		1.49117	0.128376	0.0860908	3	<0,001	***	1.16527	0.112914	0.0968988	3	0.403		1.36	0.138662	0.101957	3	<0,001	***	1.14894	0.0785727	0.0683869	3	0.919
	21 µM	0.0291737	0.00177054	0.0606895	3	<0,001	***	0.109123	0.00668371	0.0612494	3	<0,001	***	0.0152505	0.00529113	0.346948	3	<0,001	***	0.21029	0.0413449	0.196609	3	<0,001	***	0.0486455	0.0132989	0.273384	3	<0,001	***	0.0680981	0.00561771	0.0824944	3	<0,001	***
	35 µM	0.0157336	0.00256528	0.163045	3	<0,001	***	0.0695817	0.00469271	0.0674418	3	<0,001	***	0.00651124	0.00203991	0.31329	3	<0,001	***	0.296007	0.0509207	0.172026	3	<0,001	***	0.033981	0.00727071	0.213964	3	<0,001	***	0.0491078	0.00275805	0.0561631	3	<0,001	***
Seneciphylline	5 µM	1.73202	0.0904298	0.0522108	3	<0,001	***	1.09421	0.0876125	0.0800691	3	0.926		1.65406	0.0793769	0.0479893	3	<0,001	***	1.19357	0.0765193	0.0641095	3	0.197		1.44102	0.154705	0.107358	3	<0,001	***	1.00708	0.040684	0.040398	2	1
	21 µM	0.38494	0.00454463	0.0118061	3	0.002	**	0.545784	0.0339106	0.0621319	2	<0,001	***	0.306126	0.0110798	0.0361936	3	<0,001	***	0.462853	0.0971006	0.209787	3	<0,001	***	0.254901	0.0268839	0.105468	3	<0,001	***	0.362472	0.015354	0.0423591	3	<0,001	***
	35 µM	0.150592	0.0396029	0.262981	3	<0,001	***	0.280071	0.0737103	0.263184	3	<0,001	***	0.119303	0.0177545	0.148818	3	<0,001	***	0.319689	0.0565549	0.176906	3	<0,001	***	0.15758	0.0519048	0.329387	3	<0,001	***	0.225914	0.0551959	0.244323	3	<0,001	***
Senkirkine	5 µM	1.14388	0.227339	0.198744	3	1		0.805291	0.0588823	0.0731193	3	0.096		1.04364	0.160954	0.154225	3	1		1.04134	0.167322	0.16068	3	1		0.950565	0.0979931	0.103089	3	1		0.697085	0.0598353	0.0858363	3	0.081
	21 µM	0.656638	0.11338	0.172667	3	0.298		0.653675	0.0589932	0.0902485	3	<0,001	***	0.642159	0.110868	0.172649	3	0.005	**	0.721877	0.0703929	0.0975138	3	0.009	**	0.6428	0.0878865	0.136725	3	<0,001	***	0.449255	0.0465797	0.103682	3	<0,001	***
	35 µM	0.484681	0.0734373	0.151517	3	0.018	*	0.541685	0.0338802	0.062546	3	<0,001	***	0.396065	0.0547263	0.138175	3	<0,001	***	0.6291	0.0843716	0.134115	3	<0,001	***	0.495852	0.0559337	0.112803	3	<0,001	***	0.374793	0.030282	0.0807966	3	<0,001	***
Solvent control	0.35 % ACN	1	0.000693369	0.000693369	2			1	0.00142007	0.00142007	2			1.00157	0.0687857	0.0686777	3			1.00066	0.0442237	0.0441946	3			1.00003	0.0100618	0.0100615	2			1.003	0.109569	0.109242	2
		CYP2E1						CYP3A4						CYP7A1						CYP8B1						CYP27A1						CYP39A1
		Mean (relative to solvent control)	Standard deviation	Relative standard deviation	n	p	Significance	Mean (relative to solvent control)	Standard deviation	Relative standard deviation	n	p	Significance	Mean (relative to solvent control)	Standard deviation	Relative standard deviation	n	p	Significance	Mean (relative to solvent control)	Standard deviation	Relative standard deviation	n	p	Significance	Mean (relative to solvent control)	Standard deviation	Relative standard deviation	n	p	Significance	Mean (relative to solvent control)	Standard deviation	Relative standard deviation	n	p	Significance
Echimidine	5 µM	0.410968	0.00497298	0.0121007	2	<0,001	***	1.14561	0.0767539	0.0669982	2	0.225		0.339921	0.0354739	0.104359	2	<0,001	***	0.590846	0.0799836	0.135371	3	<0,001	***	1.06132	0.167126	0.15747	3	1		0.744638	0.00155124	0.00208321	2	<0,001	***
	21 µM	0.0523638	0.00160859	0.0307195	3	<0,001	***	0.339734	0.00955025	0.028111	3	<0,001	***	0.0284669	0.00268903	0.0944615	3	<0,001	***	0.178162	0.00785659	0.0440979	3	<0,001	***	0.64847	0.0944683	0.145679	3	<0,001	***	0.407245	0.0224004	0.0550048	3	<0,001	***
	35 µM	0.0282131	0.0012514	0.0443552	3	<0,001	***	0.195147	0.035031	0.179511	3	<0,001	***	0.00591836	0.000564917	0.0954516	3	<0,001	***	0.0919409	0.00595544	0.0647747	3	<0,001	***	0.579016	0.04374	0.075542	3	<0,001	***	0.328876	0.00831683	0.0252887	3	<0,001	***
Echinatine	5 µM	0.807558	0.115599	0.143147	3	<0,001	***	1.06606	0.13972	0.131062	3	0.99		0.801047	0.121839	0.1521	3	<0,001	***	0.966812	0.108329	0.112047	3	1		1.11192	0.220494	0.1983	3	0.909		0.967373	0.135648	0.140224	3	1
	21 µM	0.680198	0.0154306	0.0226855	3	<0,001	***	0.915146	0.0158818	0.0173543	3	0.74		0.657704	0.0341715	0.0519557	3	<0,001	***	0.869395	0.0211508	0.0243281	3	0.028	*	0.931086	0.0918921	0.0986935	3	1		0.8353	0.0233445	0.0279474	3	0.005	**
	35 µM	0.619343	0.034866	0.0562952	3	<0,001	***	0.750796	0.0634557	0.0845179	3	<0,001	***	0.523535	0.0301947	0.0576746	3	<0,001	***	0.821239	0.0242701	0.029553	3	<0,001	***	0.900694	0.0281056	0.0312044	3	0.972		0.775487	0.0201044	0.0259249	3	<0,001	***
Heliotridine	5 µM	0.915274	0.0345449	0.0377426	3	0.142		0.779807	0.034342	0.044039	3	<0,001	***	0.887524	0.0730104	0.082263	3	0.021	*	0.973279	0.017462	0.0179414	3	1		0.959896	0.0411014	0.0428186	3	1		1.02348	0.00488855	0.00477639	3	1
	21 µM	0.929419	0.0391031	0.0420726	3	0.348		0.836978	0.0594513	0.0710309	3	0.032	*	0.782391	0.0500632	0.0639875	3	<0,001	***	1.0662	0.0714304	0.0669956	3	0.799		1.06227	0.19397	0.182599	3	1		0.953529	0.0635321	0.0666284	3	0.997
	35 µM	0.920074	0.0805399	0.0875363	3	0.196		0.836748	0.110615	0.132197	3	0.031	*	0.803045	0.0476048	0.0592804	3	<0,001	***	0.973059	0.0214908	0.0220858	3	1		1.077	0.229242	0.212852	3	0.999		0.978075	0.131193	0.134134	3	1
Heliotrine	5 µM	0.792003	0.015851	0.0200138	3	<0,001	***	0.870921	0.0424319	0.0487207	3	0.172		0.730622	0.0111058	0.0152005	3	<0,001	***	0.947428	0.025449	0.0268612	3	0.965		0.992174	0.0327274	0.0329855	3	1		0.924541	0.0425	0.0459687	3	0.687
	21 µM	0.326405	0.00752564	0.0230561	3	<0,001	***	0.649877	0.0193373	0.0297553	3	<0,001	***	0.183951	0.0115693	0.0628934	3	<0,001	***	0.530237	0.0179692	0.033889	3	<0,001	***	0.888448	0.0597774	0.0672829	3	0.911		0.620401	0.0310142	0.0499906	3	<0,001	***
	35 µM	0.199074	0.00823474	0.0413653	3	<0,001	***	0.40384	0.03228	0.0799327	3	<0,001	***	0.0939269	0.00740068	0.0787919	3	<0,001	***	0.370929	0.0505519	0.136285	3	<0,001	***	0.762787	0.0492959	0.0646261	3	0.069		0.520498	0.0262488	0.0504302	3	<0,001	***
Heliosupine	5 µM	0.108943	0.00397423	0.0364798	3	<0,001	***	0.141753	0.0180126	0.12707	3	<0,001	***	0.0744057	0.004105	0.0551705	3	<0,001	***	0.252092	0.0283519	0.112467	3	<0,001	***	0.660903	0.0133699	0.0202298	3	0.002	**	0.456	0.0351599	0.0771051	3	<0,001	***
	21 µM	0.010042	0.00119201	0.118702	3	<0,001	***	0.00412966	0.000185083	0.044818	3	<0,001	***	0.00103686	0.000397979	0.383832	3	<0,001	***	0.0317758	0.00159081	0.0500637	3	<0,001	***	0.384913	0.026306	0.0683427	3	<0,001	***	0.26615	0.0171207	0.0643271	3	<0,001	***
	35 µM	0.00607144	0.00060546	0.0997227	3	<0,001	***	0.00234223	0.000140286	0.0598943	3	<0,001	***	0.0003743	8.89494e-05	0.237642	3	<0,001	***	0.0159593	0.00196325	0.123016	3	<0,001	***	0.358018	0.00907711	0.0253537	3	<0,001	***	0.281925	0.00916627	0.0325132	3	<0,001	***
Indicine	5 µM	0.946728	0.0215192	0.02273	3	0.754		0.743031	0.0737875	0.0993061	3	<0,001	***	0.868657	0.0143063	0.0164695	3	0.003	**	0.957365	0.00476305	0.00497517	3	0.998		1.05359	0.117114	0.111157	3	1		1.02728	0.040354	0.0392825	3	1
	21 µM	0.906137	0.037916	0.0418436	3	0.071		1.1879	0.0841374	0.0708287	3	0.012	*	0.855256	0.0340958	0.0398662	3	<0,001	***	0.964104	0.0624372	0.0647619	3	1		0.991402	0.15056	0.151866	3	1		1.00484	0.0471248	0.0468978	3	1
	35 µM	0.824079	0.00277079	0.00336228	2	<0,001	***	0.907228	0.065268	0.0719422	2	0.774		0.747551	0.0221051	0.0295701	2	<0,001	***	0.916171	0.0766683	0.0836834	3	0.427		0.974889	0.0432195	0.0443327	3	1		0.929844	0.0230364	0.0247745	2	0.901
Intermedine	5 µM	0.751225	0.0716777	0.0954145	3	<0,001	***	0.702335	0.0673569	0.0959042	3	<0,001	***	0.708609	0.0693494	0.097867	3	<0,001	***	0.817977	0.104685	0.12798	3	<0,001	***	0.838329	0.0483982	0.0577318	3	0.453		0.860088	0.0574852	0.0668364	3	0.029	*
	21 µM	0.801133	0.0296332	0.036989	3	<0,001	***	0.805406	0.0485238	0.0602477	3	0.005	**	0.755745	0.0206203	0.0272848	3	<0,001	***	0.827865	0.0304957	0.0368366	3	<0,001	***	0.927233	0.057125	0.061608	3	1		0.937731	0.037713	0.0402173	3	0.904
	35 µM	0.703495	0.0465933	0.0662312	3	<0,001	***	0.928914	0.0289789	0.0311965	3	0.918		0.756756	0.079687	0.105301	3	<0,001	***	0.738146	0.0542407	0.0734824	3	<0,001	***	0.888387	0.0285186	0.0321016	3	0.91		0.90026	0.0622211	0.0691146	3	0.282
Lasiocarpine	5 µM	0.141871	0.0212594	0.149851	3	<0,001	***	0.305096	0.0625617	0.205056	3	<0,001	***	0.123718	0.0167066	0.135038	3	<0,001	***	0.285903	0.0272696	0.0953808	3	<0,001	***	0.774531	0.0223103	0.0288049	3	0.098		0.50307	0.0483537	0.0961173	3	<0,001	***
	21 µM	0.0105694	0.000450005	0.0425761	3	<0,001	***	0.00571679	0.000359663	0.0629134	3	<0,001	***	0.000765531	0.000159369	0.208181	3	<0,001	***	0.025319	0.00241403	0.0953448	3	<0,001	***	0.424351	0.0238331	0.0561636	3	<0,001	***	0.277595	0.0256238	0.0923065	3	<0,001	***
	35 µM	0.004833	0.000511862	0.10591	3	<0,001	***	0.00187398	0.000158296	0.0844702	3	<0,001	***	0.000225208	3.49288e-05	0.155095	3	<0,001	***	0.00954325	0.0018685	0.195793	3	<0,001	***	0.367886	0.014268	0.0387838	3	<0,001	***	0.262357	0.00481351	0.0183472	3	<0,001	***
Platyphylline	5 µM	0.761245	0.0330011	0.0433515	3	<0,001	***	0.891015	0.114114	0.128072	3	0.376		0.738354	0.0613007	0.0830234	3	<0,001	***	0.95959	0.0999775	0.104188	3	0.999		0.962137	0.0467704	0.048611	3	1		0.914017	0.0130798	0.0143103	3	0.493
	21 µM	0.539078	0.0597672	0.110869	3	<0,001	***	0.961843	0.112489	0.116952	3	1		0.459592	0.0583965	0.127062	3	<0,001	***	0.741038	0.0403259	0.0544182	3	<0,001	***	0.972846	0.170576	0.175337	3	1		0.859031	0.105458	0.122763	3	0.027	*
	35 µM	0.352101	0.0186664	0.0530142	3	<0,001	***	0.798881	0.0917073	0.114795	3	0.003	**	0.288045	0.0160535	0.0557326	3	<0,001	***	0.579982	0.060078	0.103586	3	<0,001	***	0.869365	0.0496138	0.0570689	3	0.744		0.730535	0.069417	0.0950222	3	<0,001	***
Retronecine	5 µM	0.450075	0.011048	0.0245471	3	<0,001	***	0.721688	0.0668328	0.0926062	2	<0,001	***	0.45622	0.0170401	0.0373507	3	<0,001	***	0.62021	0.00527247	0.0085011	3	<0,001	***	0.908711	0.00534731	0.0058845	3	0.991		0.750594	0.0119658	0.0159418	3	<0,001	***
	21 µM	0.0849538	0.0100856	0.118719	3	<0,001	***	0.11832	0.013591	0.114867	3	<0,001	***	0.0540982	0.00286141	0.0528928	3	<0,001	***	0.213654	0.00600386	0.0281008	3	<0,001	***	0.669232	0.0502184	0.0750389	3	0.002	**	0.465231	0.037924	0.0815164	3	<0,001	***
	35 µM	0.931275	0.06605	0.0709243	3	0.385		0.847804	0.0604751	0.0713315	3	0.057		0.855916	0.057058	0.0666632	3	<0,001	***	1.04949	0.0608114	0.0579439	3	0.988		1.02483	0.0158399	0.0154562	3	1		0.946907	0.012173	0.0128555	3	0.98
Rinderine	5 µM	0.868451	0.0757283	0.0871992	3	0.002	**	0.955997	0.105114	0.109952	3	1		0.819689	0.048149	0.0587405	3	<0,001	***	1.03487	0.0392617	0.0379387	3	1		1.05277	0.0197929	0.0188008	3	1		1.01873	0.0724233	0.0710921	3	1
	21 µM	0.836295	0.0177514	0.0212262	3	<0,001	***	0.84295	0.0413006	0.0489954	3	0.044	*	0.786159	0.0280542	0.0356851	3	<0,001	***	0.940626	0.0469075	0.0498684	3	0.891		0.988669	0.0230277	0.0232917	3	1		1.01307	0.0650291	0.0641898	3	1
	35 µM	0.773031	0.0021528	0.00278488	3	<0,001	***	0.812848	0.071151	0.0875329	3	0.007	**	0.657708	0.0537557	0.0817318	3	<0,001	***	0.873589	0.0486422	0.0556809	3	0.038	*	0.98528	0.0307706	0.0312303	3	1		0.94211	0.0598219	0.0634978	3	0.95
Senecionine	5 µM	0.993904	0.0438317	0.0441005	3	1		0.940028	0.0367132	0.0390554	3	0.986		0.931947	0.0530984	0.0569758	3	0.479		1.0505	0.0493903	0.047016	3	0.984		1.06743	0.0230467	0.0215908	3	1		1.05782	0.0656753	0.0620853	3	0.979
	21 µM	0.00904949	0.000285218	0.0315176	3	<0,001	***	0.00564366	0.000330858	0.0586247	2	<0,001	***	0.000998426	0.00013374	0.133951	3	<0,001	***	0.0245522	0.00206398	0.0840651	3	<0,001	***	0.366309	0.00993665	0.0271264	3	<0,001	***	0.259004	0.00867469	0.0334925	3	<0,001	***
	35 µM	0.0048033	0.000292539	0.0609038	3	<0,001	***	0.00298276	0.000202083	0.0677503	3	<0,001	***	0.000200585	1.68308e-05	0.0839087	3	<0,001	***	0.0120628	0.00154236	0.127861	3	<0,001	***	0.337326	0.0142896	0.0423614	3	<0,001	***	0.237195	0.0030085	0.0126836	3	<0,001	***
Seneciphylline	5 µM	1.07173	0.0289595	0.0270212	3	0.42		0.926862	0.00475527	0.0051305	3	0.898		0.99426	0.0342996	0.0344976	3	1		1.03444	0.0264388	0.0255585	3	1		1.08706	0.0529685	0.0487264	3	0.995		0.994792	0.054569	0.0548547	3	1
	21 µM	0.128899	0.0119452	0.0926713	3	<0,001	***	0.229698	0.0105313	0.0458484	3	<0,001	***	0.0986725	0.0076765	0.0777977	3	<0,001	***	0.256115	0.0126858	0.0495315	3	<0,001	***	0.843187	0.0755752	0.0896304	3	0.495		0.461167	0.0133117	0.0288652	3	<0,001	***
	35 µM	0.0450803	0.00965162	0.214098	3	<0,001	***	0.053522	0.00425881	0.0795713	3	<0,001	***	0.0202641	0.00411173	0.202907	3	<0,001	***	0.128858	0.0129988	0.100877	3	<0,001	***	0.576723	0.17215	0.298496	3	<0,001	***	0.337653	0.0224237	0.0664105	3	<0,001	***
Senkirkine	5 µM	0.619194	0.042178	0.0681176	3	<0,001	***	0.851726	0.0453127	0.053201	3	0.07		0.57655	0.0428154	0.0742615	3	<0,001	***	0.814734	0.0768299	0.0943006	3	<0,001	***	1.02913	0.0506173	0.0491843	3	1		0.745307	0.0600655	0.0805916	3	<0,001	***
	21 µM	0.259292	0.0186744	0.0720205	3	<0,001	***	0.574853	0.0508334	0.0884284	3	<0,001	***	0.206618	0.0246866	0.119479	3	<0,001	***	0.490857	0.0627374	0.127812	3	<0,001	***	0.850399	0.0382036	0.0449243	3	0.56		0.551267	0.0249786	0.0453112	3	<0,001	***
	35 µM	0.154168	0.0177759	0.115302	3	<0,001	***	0.358629	0.0450396	0.125588	3	<0,001	***	0.116354	0.0126866	0.109034	3	<0,001	***	0.346151	0.042178	0.121849	3	<0,001	***	0.802117	0.0627853	0.0782745	3	0.204		0.495075	0.0104435	0.0210949	3	<0,001	***
Solvent control	0.35 % ACN	1.00232	0.0835618	0.0833685	3			1.00403	0.109734	0.109293	3			1.00032	0.0309753	0.0309655	3			1.00066	0.0447187	0.0446893	3			1.00007	0.0166331	0.0166319	2			1.00224	0.0819652	0.081782	3
		ESR1 (NR3A1)						FXR (NR1H4)						HMGCR						HMGCS1						HMGCS2						HNF1A
		Mean (relative to solvent control)	Standard deviation	Relative standard deviation	n	p	Significance	Mean (relative to solvent control)	Standard deviation	Relative standard deviation	n	p	Significance	Mean (relative to solvent control)	Standard deviation	Relative standard deviation	n	p	Significance	Mean (relative to solvent control)	Standard deviation	Relative standard deviation	n	p	Significance	Mean (relative to solvent control)	Standard deviation	Relative standard deviation	n	p	Significance	Mean (relative to solvent control)	Standard deviation	Relative standard deviation	n	p	Significance
Echimidine	5 µM	0.975758	0.316838	0.324709	3	1		0.781065	0.0608787	0.0779431	2	0.045	*	0.842486	0.0854883	0.101471	3	0.004	**	0.717739	0.0147161	0.0205034	2	0.002	**	1.00163	0.147369	0.14713	2	1		1.00526	0.156566	0.155747	2	1
	21 µM	0.812129	0.128744	0.158527	3	0.976		0.421386	0.0271742	0.0644877	3	<0,001	***	0.537047	0.0502567	0.0935797	3	<0,001	***	0.309456	0.0350461	0.113251	3	<0,001	***	0.325308	0.0429901	0.132152	3	<0,001	***	0.694684	0.0456965	0.0657803	3	<0,001	***
	35 µM	0.667551	0.0712722	0.106767	3	0.354		0.389195	0.0201878	0.0518706	3	<0,001	***	0.489142	0.0369138	0.0754664	3	<0,001	***	0.248354	0.0343199	0.13819	2	<0,001	***	0.174394	0.0289853	0.166205	3	<0,001	***	0.615041	0.0554657	0.0901822	3	<0,001	***
Echinatine	5 µM	1.2186	0.392079	0.321746	3	0.894		0.842641	0.16063	0.190627	3	0.194		0.990787	0.124422	0.125579	3	1		1.04703	0.215388	0.205713	3	1		1.06919	0.203782	0.190595	3	1		1.01389	0.123034	0.121349	3	1
	21 µM	1.10182	0.225705	0.204847	3	1		0.673002	0.0896203	0.133165	3	<0,001	***	0.936137	0.0786938	0.0840622	3	0.818		0.933665	0.0461154	0.0493919	3	0.996		1.05498	0.284534	0.269705	3	1		0.923441	0.00744375	0.00806089	3	0.981
	35 µM	0.868985	0.0968475	0.111449	3	1		0.734483	0.0237638	0.0323545	3	0.002	**	0.804761	0.0344965	0.0428655	3	<0,001	***	0.78851	0.0118483	0.0150262	3	0.018	*	0.827009	0.0116845	0.0141286	3	0.794		0.882653	0.0348255	0.0394554	3	0.592
Heliotridine	5 µM	1.25416	0.240359	0.191649	3	0.727		0.770731	0.0578884	0.0751085	3	0.013	*	0.866985	0.0407417	0.0469924	3	0.025	*	0.799146	0.0238333	0.0298235	3	0.03	*	0.998456	0.010622	0.0106384	3	1		1.042	0.0670219	0.0643205	3	1
	21 µM	1.18315	0.0574094	0.0485225	3	0.983		0.716676	0.0465169	0.0649064	3	<0,001	***	0.86613	0.0650846	0.0751441	3	0.023	*	0.817983	0.110058	0.134548	3	0.066		1.1565	0.236853	0.204801	3	0.906		1.13454	0.0832939	0.0734165	3	0.437
	35 µM	1.32861	0.160818	0.121042	3	0.371		0.773699	0.0639156	0.0826104	3	0.014	*	0.876704	0.076286	0.0870144	3	0.049	*	0.861633	0.161586	0.187534	3	0.302		1.1716	0.346587	0.295824	3	0.817		1.07866	0.0855307	0.0792937	3	0.984
Heliotrine	5 µM	1.09915	0.184009	0.16741	3	1		0.783602	0.0445958	0.0569112	3	0.022	*	0.847947	0.0360832	0.0425536	3	0.006	**	0.829397	0.0433728	0.0522944	3	0.103		1.11603	0.0531678	0.0476401	3	0.998		1.02421	0.0657641	0.0642095	3	1
	21 µM	0.808851	0.0256725	0.0317395	2	0.991		0.667429	0.0918904	0.137678	3	<0,001	***	0.669604	0.0276796	0.0413372	3	<0,001	***	0.562289	0.0194791	0.0346425	3	<0,001	***	0.814955	0.0854573	0.104861	3	0.709		0.884909	0.0747034	0.0844194	3	0.618
	35 µM	0.790442	0.0975025	0.123352	3	0.924		0.618952	0.0259413	0.0419116	3	<0,001	***	0.599503	0.0217155	0.0362226	3	<0,001	***	0.416478	0.037051	0.0889626	3	<0,001	***	0.67597	0.110976	0.164173	3	0.074		0.79311	0.16524	0.208344	3	0.037	*
Heliosupine	5 µM	0.7067	0.187607	0.265469	3	0.527		0.523513	0.030617	0.0584836	3	<0,001	***	0.479914	0.0176201	0.036715	3	<0,001	***	0.309159	0.0227653	0.0736361	3	<0,001	***	0.480249	0.0211573	0.0440549	3	<0,001	***	0.778013	0.0427127	0.0548997	3	0.02	*
	21 µM	0.804398	0.0403583	0.0501721	2	0.987		0.249064	0.018486	0.0742221	3	<0,001	***	0.420995	0.0186918	0.0443991	3	<0,001	***	0.172118	0.0119672	0.0695292	3	<0,001	***	0.0491652	0.00182945	0.0372102	3	<0,001	***	0.430061	0.0205664	0.047822	3	<0,001	***
	35 µM	0.609524	0.142853	0.234368	3	0.172		0.178662	0.00804034	0.045003	3	<0,001	***	0.431053	0.00583931	0.0135466	3	<0,001	***	0.160693	0.0106051	0.0659959	3	<0,001	***	0.0326621	0.00404939	0.123978	3	<0,001	***	0.383021	0.0158928	0.0414932	3	<0,001	***
Indicine	5 µM	1.288	0.109839	0.085279	3	0.555		0.796615	0.0449608	0.0564398	3	0.038	*	0.868108	0.0548391	0.0631708	3	0.027	*	0.819051	0.0606402	0.0740371	3	0.069		1.10867	0.136816	0.123406	3	0.999		1.11351	0.0620324	0.0557087	3	0.676
	21 µM	1.05947	0.144704	0.136582	3	1		0.829052	0.152957	0.184497	3	0.126		0.877496	0.0336183	0.0383117	3	0.052		0.852236	0.0283261	0.0332374	3	0.226		1.06493	0.0736324	0.0691426	3	1		1.1108	0.145676	0.131145	3	0.709
	35 µM	1.11975	0.106588	0.0951894	3	1		0.80667	0.0524676	0.0650422	3	0.056		0.82012	0.0577785	0.0704513	3	<0,001	***	0.703239	0.00634233	0.00901874	2	<0,001	***	0.993644	0.00211266	0.00212618	2	1		1.0368	0.0352546	0.0340034	3	1
Intermedine	5 µM	1.00111	0.210812	0.210578	3	1		0.679799	0.0972482	0.143054	3	<0,001	***	0.719837	0.0617576	0.0857938	3	<0,001	***	0.708665	0.0744921	0.105116	3	<0,001	***	0.873465	0.0525148	0.0601224	3	0.989		0.872508	0.105712	0.121159	3	0.478
	21 µM	1.14025	0.124895	0.109533	3	1		0.781471	0.076155	0.0974509	3	0.02	*	0.758922	0.0203774	0.0268505	3	<0,001	***	0.782323	0.0632736	0.0808792	3	0.014	*	1.00578	0.133653	0.132884	3	1		0.99175	0.0689811	0.0695549	3	1
	35 µM	1.03719	0.0183346	0.0176772	2	1		0.790387	0.115967	0.146721	3	0.029	*	0.694301	0.0415237	0.0598065	3	<0,001	***	0.745797	0.0534137	0.0716196	3	0.002	**	0.886415	0.0421125	0.0475088	3	0.998		0.880972	0.0412384	0.0468101	3	0.572
Lasiocarpine	5 µM	0.874462	0.115566	0.132157	3	1		0.567728	0.0246124	0.0433524	3	<0,001	***	0.460346	0.00556849	0.0120963	3	<0,001	***	0.370079	0.0143881	0.0388783	3	<0,001	***	0.584262	0.0621349	0.106348	3	0.008	**	0.884568	0.0682656	0.0771739	3	0.614
	21 µM	0.716568	0.182313	0.254426	3	0.575		0.226978	0.0197202	0.0868815	3	<0,001	***	0.437065	0.0321209	0.0734922	3	<0,001	***	0.188226	0.0111684	0.0593352	3	<0,001	***	0.0496898	0.00803812	0.161766	3	<0,001	***	0.461211	0.0252013	0.0546416	3	<0,001	***
	35 µM	0.923031	0.0829957	0.0899165	3	1		0.146942	0.0160455	0.109197	3	<0,001	***	0.481612	0.0355923	0.0739025	3	<0,001	***	0.165083	0.00680716	0.0412348	3	<0,001	***	0.0161005	0.00140161	0.087054	3	<0,001	***	0.373084	0.0267311	0.0716492	3	<0,001	***
Platyphylline	5 µM	1.17164	0.339254	0.289553	3	0.993		0.754573	0.0415569	0.0550734	3	0.006	**	0.805656	0.0168718	0.0209416	3	<0,001	***	0.716641	0.029205	0.0407526	3	<0,001	***	0.968802	0.0656832	0.0677984	3	1		0.999259	0.0753943	0.0754502	3	1
	21 µM	0.957724	0.210844	0.220151	3	1		0.715478	0.112235	0.156868	3	<0,001	***	0.686158	0.0324601	0.047307	3	<0,001	***	0.637122	0.0831208	0.130463	3	<0,001	***	0.994756	0.217176	0.21832	3	1		1.02454	0.0780286	0.0761597	3	1
	35 µM	1.0332	0.0831388	0.080467	3	1		0.628673	0.0531382	0.0845244	3	<0,001	***	0.645053	0.0324731	0.0503418	3	<0,001	***	0.505229	0.0235587	0.0466297	3	<0,001	***	0.794605	0.106198	0.133649	3	0.566		0.978739	0.0699133	0.071432	3	1
Retronecine	5 µM	0.967064	0.0513086	0.053056	3	1		0.7523	0.0795754	0.105776	3	0.005	**	0.686443	0.0269551	0.0392678	3	<0,001	***	0.60244	0.0160249	0.0265999	3	<0,001	***	0.87181	0.0176897	0.0202908	3	0.987		0.946498	0.0432274	0.0456709	3	1
	21 µM	0.801406	0.0548957	0.0684992	3	0.955		0.540228	0.0227591	0.0421288	3	<0,001	***	0.495453	0.0155744	0.0314347	3	<0,001	***	0.284893	0.00274968	0.00965162	3	<0,001	***	0.453011	0.0360234	0.07952	3	<0,001	***	0.757249	0.0438558	0.0579147	3	0.008	**
	35 µM	1.35369	0.0986575	0.0728802	3	0.278		0.734742	0.0908337	0.123627	3	0.002	**	0.821637	0.0463264	0.056383	3	<0,001	***	0.846941	0.0384727	0.0454255	3	0.191		1.03874	0.0967129	0.0931057	3	1		1.01384	0.0260941	0.0257378	3	1
Rinderine	5 µM	1.31333	0.23807	0.181272	3	0.436		0.820282	0.0442812	0.053983	3	0.093		0.911397	0.0658156	0.0722139	3	0.35		0.834802	0.0547871	0.0656288	3	0.125		1.18925	0.127845	0.1075	3	0.693		1.0459	0.075534	0.0722193	3	1
	21 µM	1.36189	0.0416407	0.0305758	3	0.251		0.819659	0.0660126	0.0805367	3	0.091		0.880037	0.0351876	0.0399842	3	0.061		0.778481	0.0446412	0.0573439	3	0.011	*	1.10801	0.0339462	0.030637	3	0.999		1.01176	0.0162976	0.0161082	2	1
	35 µM	1.09665	0.132138	0.120492	3	1		0.800459	0.0682468	0.0852596	3	0.044	*	0.827585	0.0345888	0.0417949	3	<0,001	***	0.737077	0.0346431	0.0470006	3	0.001	**	1.0295	0.0883459	0.0858141	3	1		1.00755	0.0291608	0.0289423	3	1
Senecionine	5 µM	1.30283	0.0268937	0.0206424	2	0.612		0.897645	0.0609459	0.0678954	3	0.724		0.852541	0.0472398	0.0554106	3	0.008	**	0.879362	0.0764699	0.0869607	3	0.487		1.03494	0.0389217	0.0376078	3	1		1.06	0.0580109	0.0547273	3	1
	21 µM	0.727812	0.165455	0.227332	3	0.632		0.23716	0.0133285	0.0562003	3	<0,001	***	0.442992	0.0430738	0.0972338	3	<0,001	***	0.180201	0.00923488	0.0512477	3	<0,001	***	0.0506752	0.00895068	0.176628	3	<0,001	***	0.416835	0.0054145	0.0129895	3	<0,001	***
	35 µM	0.636396	0.05829	0.0915939	3	0.244		0.19638	0.0367744	0.187261	3	<0,001	***	0.463169	0.00209808	0.00452984	3	<0,001	***	0.175495	0.00593733	0.0338319	3	<0,001	***	0.0265155	0.00343325	0.129481	3	<0,001	***	0.363167	0.0073374	0.020204	3	<0,001	***
Seneciphylline	5 µM	1.18258	0.305216	0.258094	3	0.983		0.836506	0.0610367	0.0729662	3	0.16		0.921828	0.0231937	0.0251605	3	0.536		1.25964	0.0619706	0.0491972	3	0.002	**	1.37173	0.283778	0.206875	3	0.025	*	1.08089	0.0693699	0.0641782	3	0.978
	21 µM	0.885139	0.0957052	0.108125	3	1		0.555166	0.0897938	0.161742	3	<0,001	***	0.536472	0.0625487	0.116593	3	<0,001	***	0.473506	0.0211702	0.0447094	2	<0,001	***	0.946329	0.0709267	0.0749493	3	1		0.827701	0.0676015	0.0816738	3	0.134
	35 µM	0.874635	0.109728	0.125456	3	1		0.501871	0.0562852	0.112151	3	<0,001	***	0.468969	0.0312614	0.0666599	3	<0,001	***	0.182495	0.0191279	0.104814	2	<0,001	***	0.656223	0.109695	0.167162	3	0.047	*	0.606066	0.0526942	0.0869445	3	<0,001	***
Senkirkine	5 µM	1.06427	0.119762	0.11253	3	1		0.820944	0.0484423	0.0590081	3	0.095		0.775298	0.0616938	0.0795743	3	<0,001	***	0.971088	0.0951649	0.0979981	3	1		1.07784	0.118931	0.110342	3	1		1.04234	0.0826495	0.0792922	3	1
	21 µM	0.95871	0.066204	0.0690553	3	1		0.717131	0.0896458	0.125006	3	<0,001	***	0.621314	0.0636086	0.102378	3	<0,001	***	0.78371	0.173263	0.22108	3	0.014	*	0.979063	0.0763829	0.0780163	3	1		0.926994	0.114994	0.124051	3	0.99
	35 µM	1.01482	0.110528	0.108914	2	1		0.706691	0.111505	0.157785	3	<0,001	***	0.541425	0.022425	0.0414185	3	<0,001	***	0.552666	0.0219181	0.0396589	3	<0,001	***	0.950052	0.0562402	0.059197	3	1		0.844606	0.0316098	0.0374255	3	0.228
Solvent control	0.35 % ACN	1.00023	0.0304245	0.0304175	2			1.00638	0.160001	0.158987	2			1.00139	0.0653185	0.065228	3			1.00002	0.00855362	0.00855346	2			1.00101	0.0634588	0.0633951	2			1.0016	0.0800466	0.0799187	2
		HNF4A (NR2A1)						INSIG1						LRH-1 (NR5A2)						LXR (NR1H3)						POR						PPARA (NR1C1)
		Mean (relative to solvent control)	Standard deviation	Relative standard deviation	n	p	Significance	Mean (relative to solvent control)	Standard deviation	Relative standard deviation	n	p	Significance	Mean (relative to solvent control)	Standard deviation	Relative standard deviation	n	p	Significance	Mean (relative to solvent control)	Standard deviation	Relative standard deviation	n	p	Significance	Mean (relative to solvent control)	Standard deviation	Relative standard deviation	n	p	Significance	Mean (relative to solvent control)	Standard deviation	Relative standard deviation	n	p	Significance
Echimidine	5 µM	0.863775	0.0737113	0.0853362	3	0.045	*	0.617029	0.0570013	0.0923802	3	<0,001	***	0.803061	0.0845184	0.105245	3	<0,001	***	1.15542	0.142781	0.123574	2	0.496		1.179	0.298574	0.253244	2	0.777		0.693381	0.195825	0.28242	3	<0,001	***
	21 µM	0.443541	0.0156216	0.0352201	3	<0,001	***	0.28013	0.0239902	0.0856395	3	<0,001	***	0.545532	0.0207773	0.0380863	3	<0,001	***	0.658046	0.0739452	0.112371	3	<0,001	***	0.636398	0.124267	0.195266	3	0.008	**	0.448071	0.0295771	0.06601	3	<0,001	***
	35 µM	0.321204	0.0461068	0.143544	3	<0,001	***	0.224883	0.0206308	0.0917403	3	<0,001	***	0.459094	0.0410509	0.0894172	3	<0,001	***	0.537938	0.0215495	0.0400594	3	<0,001	***	0.518868	0.0846237	0.163093	3	<0,001	***	0.3545	0.021777	0.0614302	3	<0,001	***
Echinatine	5 µM	0.937971	0.104143	0.11103	3	0.93		0.975739	0.152045	0.155825	3	1		0.901255	0.124491	0.138131	3	0.184		1.055	0.19522	0.185043	3	1		0.95	0.193526	0.203711	3	1		0.990454	0.0443979	0.0448258	3	1
	21 µM	0.855493	0.0561626	0.0656494	3	0.026	*	0.843726	0.026217	0.0310729	3	<0,001	***	0.863197	0.0356334	0.0412807	3	0.014	*	1.01456	0.052498	0.0517444	3	1		0.925584	0.225015	0.243106	3	1		0.928242	0.132865	0.143137	3	0.952
	35 µM	0.806021	0.0223503	0.0277292	3	<0,001	***	0.735908	0.00979475	0.0133098	3	<0,001	***	0.810522	0.053372	0.0658489	3	<0,001	***	0.909844	0.0457919	0.0503294	3	0.969		0.759167	0.00923045	0.0121587	3	0.196		0.933453	0.0329578	0.0353074	3	0.98
Heliotridine	5 µM	0.950855	0.0490527	0.051588	3	0.996		0.929195	0.0297575	0.032025	3	0.514		0.832293	0.0126995	0.0152584	3	<0,001	***	1.14692	0.0231037	0.0201441	3	0.447		0.967528	0.0168224	0.017387	3	1		0.977197	0.0481801	0.0493044	3	1
	21 µM	0.996246	0.0516221	0.0518166	3	1		0.939426	0.0149593	0.0159238	3	0.742		0.865601	0.00909425	0.0105063	3	0.016	*	1.14546	0.107847	0.0941511	3	0.461		1.07483	0.224026	0.208428	3	1		0.967284	0.101867	0.105313	3	1
	35 µM	0.948412	0.0771072	0.0813014	3	0.992		0.966141	0.0807213	0.0835501	3	1		0.834536	0.0452102	0.054174	3	0.001	**	1.09753	0.16191	0.147522	3	0.936		1.14063	0.259149	0.227199	3	0.93		0.979138	0.0567927	0.0580028	3	1
Heliotrine	5 µM	0.940546	0.0431308	0.0458572	3	0.954		0.854417	0.0452786	0.0529935	3	0.002	**	0.812245	0.00968264	0.0119208	3	<0,001	***	1.18628	0.0890365	0.0750553	3	0.165		1.0717	0.0667207	0.0622569	3	1		0.927096	0.0138019	0.0148873	3	0.944
	21 µM	0.668291	0.038861	0.0581499	3	<0,001	***	0.461229	0.0344444	0.0746797	3	<0,001	***	0.621474	0.0402816	0.0648162	3	<0,001	***	1.09024	0.118922	0.109079	3	0.972		0.848142	0.0538477	0.0634891	3	0.777		0.648886	0.0413272	0.0636894	3	<0,001	***
	35 µM	0.613721	0.0252552	0.0411509	3	<0,001	***	0.351865	0.0170316	0.0484037	3	<0,001	***	0.54423	0.0283624	0.0521148	3	<0,001	***	0.955269	0.0674323	0.0705898	3	1		0.706095	0.090828	0.128634	3	0.059		0.539325	0.032474	0.0602122	3	<0,001	***
Heliosupine	5 µM	0.569202	0.0379278	0.0666333	3	<0,001	***	0.296182	0.00803963	0.0271442	3	<0,001	***	0.578754	0.0137335	0.0237295	3	<0,001	***	0.78596	0.0511973	0.0651398	3	0.067		0.570342	0.039444	0.0691585	3	<0,001	***	0.528066	0.0226426	0.0428783	3	<0,001	***
	21 µM	0.201767	0.00863338	0.0427887	3	<0,001	***	0.181289	0.00382889	0.0211204	3	<0,001	***	0.365781	0.0283509	0.0775079	3	<0,001	***	0.39702	0.00707403	0.0178178	3	<0,001	***	0.279261	0.0264568	0.0947385	3	<0,001	***	0.230718	0.00119182	0.00516571	3	<0,001	***
	35 µM	0.163564	0.00243109	0.0148633	3	<0,001	***	0.176059	0.0029865	0.016963	3	<0,001	***	0.319751	0.0128528	0.0401964	3	<0,001	***	0.380524	0.0173612	0.0456245	3	<0,001	***	0.278545	0.00304623	0.0109362	3	<0,001	***	0.190866	0.0037697	0.0197505	3	<0,001	***
Indicine	5 µM	1.01629	0.0138112	0.0135897	3	1		0.96669	0.0195468	0.0202204	3	1		0.851864	0.0448148	0.0526079	3	0.005	**	1.10435	0.104849	0.0949416	3	0.885		1.08483	0.0771565	0.0711231	3	1		1.00619	0.12349	0.122731	3	1
	21 µM	0.991196	0.143018	0.144288	3	1		0.880511	0.0331982	0.0377033	3	0.023	*	0.880846	0.102629	0.116512	3	0.051		1.19958	0.0826604	0.0689079	3	0.111		1.10259	0.0977049	0.0886137	3	0.999		1.04775	0.0487997	0.0465756	3	1
	35 µM	0.955926	0.0258873	0.0270809	3	0.999		0.810537	0.0377798	0.0466108	3	<0,001	***	0.840964	0.0382301	0.0454598	3	0.002	**	1.15437	0.0399724	0.0346271	2	0.505		0.973128	0.0153541	0.0157781	2	1		0.96563	0.046513	0.0481686	3	1
Intermedine	5 µM	0.806223	0.0766821	0.0951128	3	<0,001	***	0.759461	0.0509725	0.0671167	3	<0,001	***	0.748927	0.0739356	0.098722	3	<0,001	***	0.951324	0.106719	0.11218	3	1		0.80773	0.0639249	0.0791414	3	0.467		0.85884	0.0991996	0.115504	3	0.133
	21 µM	0.878395	0.0241291	0.0274695	3	0.106		0.781578	0.0670856	0.0858335	3	<0,001	***	0.72608	0.0240676	0.0331472	3	<0,001	***	1.07815	0.0759125	0.0704096	3	0.996		0.964956	0.149094	0.154509	3	1		0.846867	0.0258087	0.0304756	3	0.076
	35 µM	0.851084	0.00802767	0.00943229	3	0.019	*	0.719229	0.0352952	0.0490736	3	<0,001	***	0.77309	0.0581737	0.0752484	3	<0,001	***	0.988032	0.0669218	0.0677324	3	1		0.857293	0.0299153	0.0348951	3	0.846		0.779177	0.0351857	0.0451575	3	0.001	**
Lasiocarpine	5 µM	0.612503	0.0516169	0.0842719	3	<0,001	***	0.333867	0.00328352	0.0098348	3	<0,001	***	0.624214	0.0466328	0.0747064	3	<0,001	***	0.866119	0.0839149	0.0968861	3	0.569		0.604725	0.0712279	0.117786	3	0.003	**	0.537729	0.0484625	0.0901244	3	<0,001	***
	21 µM	0.187686	0.0145753	0.0776581	3	<0,001	***	0.196842	0.00688448	0.0349747	3	<0,001	***	0.333031	0.0111677	0.0335335	3	<0,001	***	0.459376	0.0229334	0.049923	3	<0,001	***	0.351199	0.0183242	0.052176	3	<0,001	***	0.187146	0.0123928	0.0662197	3	<0,001	***
	35 µM	0.14423	0.00706933	0.0490143	3	<0,001	***	0.195967	0.00922419	0.04707	3	<0,001	***	0.300383	0.0131297	0.0437097	3	<0,001	***	0.34762	0.0123158	0.0354291	3	<0,001	***	0.319646	0.0125866	0.0393767	3	<0,001	***	0.163813	0.012735	0.0777409	3	<0,001	***
Platyphylline	5 µM	0.889089	0.00948826	0.0106719	3	0.186		0.903585	0.0417976	0.0462575	3	0.129		0.780826	0.0371415	0.0475669	3	<0,001	***	1.04571	0.0329168	0.0314779	3	1		0.945416	0.0710282	0.075129	3	1		0.875078	0.0290684	0.0332181	3	0.26
	21 µM	0.877626	0.143835	0.163891	3	0.102		0.664127	0.0411952	0.0620291	3	<0,001	***	0.721653	0.0288368	0.0399593	3	<0,001	***	1.09612	0.121438	0.110789	3	0.944		1.04483	0.164578	0.157516	3	1		0.778383	0.0217152	0.0278978	3	0.001	**
	35 µM	0.726804	0.0386117	0.0531253	3	<0,001	***	0.521882	0.0146196	0.0280132	3	<0,001	***	0.613751	0.0271141	0.0441776	3	<0,001	***	1.03916	0.094103	0.0905565	3	1		0.89416	0.0944504	0.10563	3	0.992		0.718886	0.0504839	0.0702252	3	<0,001	***
Retronecine	5 µM	0.81197	0.0182901	0.0225256	3	<0,001	***	0.623034	0.0148866	0.0238937	3	<0,001	***	0.640445	0.0341899	0.0533845	3	<0,001	***	1.08101	0.0500828	0.0463295	3	0.993		0.895422	0.00933444	0.0104246	3	0.993		0.728084	0.0357651	0.0491222	3	<0,001	***
	21 µM	0.513901	0.0296741	0.0577429	3	<0,001	***	0.293202	0.0089967	0.0306843	3	<0,001	***	0.529019	0.0183472	0.0346816	3	<0,001	***	0.808492	0.0816458	0.100985	3	0.138		0.592623	0.0282744	0.0477106	3	0.002	**	0.478061	0.0590003	0.123416	3	<0,001	***
	35 µM	0.913931	0.0608611	0.0665926	3	0.531		0.875637	0.064202	0.0733203	3	0.016	*	0.812763	0.0325895	0.0400972	3	<0,001	***	1.1291	0.0429855	0.0380706	3	0.628		0.975332	0.0585401	0.0600207	3	1		1.01035	0.0837947	0.082936	3	1
Rinderine	5 µM	0.95442	0.0556659	0.0583243	3	0.999		0.904515	0.0439407	0.0485793	3	0.137		0.821051	0.0201033	0.0244849	3	<0,001	***	1.14341	0.108021	0.0944729	3	0.481		1.01261	0.081101	0.0800913	3	1		0.92836	0.0465219	0.0501118	3	0.953
	21 µM	0.909905	0.016359	0.0179789	3	0.46		0.849966	0.0405816	0.047745	3	0.001	**	0.816964	0.0358293	0.0438566	3	<0,001	***	1.21785	0.0400293	0.0328688	3	0.061		0.971656	0.0750471	0.0772363	3	1		0.936687	0.107511	0.114778	3	0.989
	35 µM	0.921211	0.025609	0.0277993	3	0.665		0.757966	0.0350453	0.046236	3	<0,001	***	0.792972	0.036718	0.0463043	3	<0,001	***	1.13768	0.0587563	0.0516456	3	0.538		0.962872	0.146496	0.152145	3	1		0.838045	0.076393	0.0911561	3	0.049	*
Senecionine	5 µM	1.00339	0.0483372	0.0481741	3	1		0.892678	0.0366011	0.0410015	3	0.06		0.9025	0.029816	0.0330371	3	0.197		1.13572	0.0570846	0.050263	3	0.558		1.00129	0.0253569	0.0253243	3	1		1.01127	0.0449393	0.0444385	3	1
	21 µM	0.181313	0.00435251	0.0240055	3	<0,001	***	0.164639	0.0114169	0.069345	3	<0,001	***	0.30968	0.0174698	0.0564123	3	<0,001	***	0.413808	0.0334294	0.0807848	3	<0,001	***	0.271976	0.0381437	0.140246	3	<0,001	***	0.193711	0.009575	0.0494292	3	<0,001	***
	35 µM	0.140281	0.00344446	0.0245539	3	<0,001	***	0.171942	0.00804512	0.0467899	3	<0,001	***	0.26571	0.0110539	0.0416016	3	<0,001	***	0.354217	0.00534324	0.0150847	3	<0,001	***	0.236584	0.00326371	0.0137951	3	<0,001	***	0.154593	0.00616163	0.0398572	3	<0,001	***
Seneciphylline	5 µM	1.02786	0.0297439	0.0289376	3	1		0.944518	0.0426955	0.0452035	3	0.846		0.948754	0.0587617	0.0619357	3	0.965		0.897488	0.0215922	0.0240584	2	0.954		1.01191	0.0821732	0.0812057	3	1		0.993669	0.0187348	0.0188542	3	1
	21 µM	0.569961	0.0264622	0.0464281	3	<0,001	***	0.323756	0.0207023	0.063944	3	<0,001	***	0.600271	0.0280608	0.046747	3	<0,001	***	0.787084	0.0415456	0.0527843	3	0.07		0.557783	0.0866231	0.155299	3	<0,001	***	0.491356	0.0437983	0.0891376	3	<0,001	***
	35 µM	0.376014	0.01924	0.0511683	3	<0,001	***	0.230895	0.0363779	0.157552	3	<0,001	***	0.479121	0.110247	0.230102	3	<0,001	***	0.849477	0.0691401	0.0813914	3	0.406		0.155681	0.0344235	0.221116	2	<0,001	***	0.344422	0.0703894	0.204369	3	<0,001	***
Senkirkine	5 µM	0.857535	0.0660239	0.0769927	3	0.03	*	0.699298	0.0720473	0.103028	3	<0,001	***	0.793569	0.0468609	0.0590508	3	<0,001	***	0.669311	0.0528249	0.0789243	3	<0,001	***	0.883618	0.141886	0.160574	3	0.974		0.796954	0.0149892	0.0188081	3	0.004	**
	21 µM	0.695777	0.0592384	0.0851399	3	<0,001	***	0.40858	0.017829	0.0436364	3	<0,001	***	0.612887	0.0283938	0.046328	3	<0,001	***	0.66833	0.0963304	0.144136	3	<0,001	***	0.648677	0.0856423	0.132026	3	0.012	*	0.601073	0.0733875	0.122094	3	<0,001	***
	35 µM	0.595538	0.0462237	0.0776167	3	<0,001	***	0.331825	0.0279384	0.0841962	3	<0,001	***	0.568664	0.0185438	0.0326094	3	<0,001	***	0.746534	0.0562043	0.075287	3	0.016	*	0.522317	0.073344	0.140421	3	<0,001	***	0.54288	0.0524433	0.0966019	3	<0,001	***
Solvent control	0.35 % ACN	1.00047	0.0379444	0.0379265	3			1.00141	0.0659072	0.0658142	3			1.0008	0.0487757	0.0487368	3			1.00042	0.0408101	0.0407931	2			1.006	0.155133	0.154208	2			1.00039	0.0346234	0.0346097	3
		PXR (NR1I2)						RXRA (NR2B1)						SHP (NR0B2)						SLC10A1 (NTCP)						SLC22A7 (OAT2)						SLC22A9 (OAT7)
		Mean (relative to solvent control)	Standard deviation	Relative standard deviation	n	p	Significance	Mean (relative to solvent control)	Standard deviation	Relative standard deviation	n	p	Significance	Mean (relative to solvent control)	Standard deviation	Relative standard deviation	n	p	Significance	Mean (relative to solvent control)	Standard deviation	Relative standard deviation	n	p	Significance	Mean (relative to solvent control)	Standard deviation	Relative standard deviation	n	p	Significance	Mean (relative to solvent control)	Standard deviation	Relative standard deviation	n	p	Significance
Echimidine	5 µM	0.94763	0.160799	0.169685	3	1		1.43039	0.365737	0.25569	3	0.003	**	0.651156	0.101746	0.156255	3	0.001	**	0.647968	0.21062	0.325047	3	<0,001	***	0.724295	0.0929412	0.128319	3	0.267		0.593369	0.105307	0.177474	3	<0,001	***
	21 µM	0.454925	0.0555433	0.122093	3	<0,001	***	1.01623	0.184861	0.181909	3	1		0.272241	0.0283739	0.104224	3	<0,001	***	0.201231	0.00725035	0.03603	3	<0,001	***	0.15966	0.0148115	0.0927688	3	<0,001	***	0.225007	0.0121942	0.0541948	3	<0,001	***
	35 µM	0.355194	0.0362764	0.102131	3	<0,001	***	0.904029	0.118703	0.131304	3	1		0.207926	0.026282	0.126401	3	<0,001	***	0.0958456	0.00610119	0.0636565	3	<0,001	***	0.0789699	0.0127407	0.161337	3	<0,001	***	0.132338	0.00419646	0.0317102	3	<0,001	***
Echinatine	5 µM	0.93534	0.128828	0.137734	3	0.999		1.34836	0.282413	0.209448	3	0.031	*	1.19356	0.152179	0.1275	3	0.258		1.0708	0.146173	0.136509	3	0.985		1.05728	0.171895	0.162582	3	1		0.919796	0.0613802	0.0667324	3	0.787
	21 µM	0.876428	0.0318107	0.0362958	3	0.443		1.18431	0.304932	0.257477	3	0.668		1.03605	0.118979	0.114839	3	1		0.958193	0.00375138	0.00391505	3	1		0.908474	0.111222	0.122427	3	1		0.847081	0.0361902	0.0427234	3	0.04	*
	35 µM	0.914822	0.00135383	0.00147988	3	0.851		0.950739	0.0422503	0.0444394	3	1		0.80743	0.0545147	0.0675163	3	0.254		0.878063	0.0687864	0.0783388	3	0.363		0.755375	0.0261531	0.0346227	3	0.42		0.83186	0.0254799	0.03063	3	0.016	*
Heliotridine	5 µM	1.12176	0.0182673	0.0162845	3	0.443		0.846662	0.0364572	0.0430599	3	0.869		1.12405	0.0896859	0.0797884	3	0.843		1.15207	0.0368591	0.0319939	3	0.131		1.55198	0.0799528	0.0515166	3	<0,001	***	0.994386	0.0223606	0.0224868	3	1
	21 µM	1.15	0.00755923	0.00657322	3	0.158		1.02851	0.164909	0.160337	3	1		1.16739	0.0766734	0.0656792	3	0.445		1.04369	0.0755117	0.0723507	3	1		1.79436	0.22241	0.12395	3	<0,001	***	1.02567	0.0470996	0.0459206	3	1
	35 µM	1.08489	0.0919876	0.0847898	3	0.944		1.0584	0.215654	0.203755	3	1		1.07091	0.103384	0.096539	3	1		0.985051	0.0951181	0.0965616	3	1		1.71594	0.138419	0.0806664	3	<0,001	***	0.982378	0.012104	0.0123211	3	1
Heliotrine	5 µM	1.14802	0.0497137	0.0433039	3	0.158		0.971959	0.0788858	0.0811617	3	1		1.10251	0.136367	0.123688	3	0.973		1.10762	0.0217116	0.0196021	3	0.591		1.48984	0.118009	0.0792089	3	0.002	**	0.931913	0.0338742	0.0363491	2	0.982
	21 µM	1.02128	0.0962499	0.0942446	3	1		0.743092	0.0987536	0.132895	3	0.216		0.755072	0.0615735	0.0815465	3	0.064		0.702685	0.0375701	0.0534665	3	<0,001	***	0.820307	0.231371	0.282055	3	0.828		0.615685	0.0559512	0.0908763	3	<0,001	***
	35 µM	0.91022	0.0491917	0.0540438	3	0.851		0.561369	0.0602369	0.107304	3	0.002	**	0.692839	0.0914902	0.132051	3	0.008	**	0.521444	0.0420344	0.0806115	3	<0,001	***	0.590841	0.0555057	0.0939435	3	0.019	*	0.58082	0.0657914	0.113273	3	<0,001	***
Heliosupine	5 µM	0.594844	0.0995813	0.167407	3	<0,001	***	0.661725	0.0414075	0.0625751	3	0.037	*	0.341559	0.0302836	0.088663	3	<0,001	***	0.291012	0.0121402	0.0417172	3	<0,001	***	0.297877	0.0837076	0.281014	3	<0,001	***	0.330569	0.0294525	0.0890963	3	<0,001	***
	21 µM	0.187696	0.00712521	0.0379613	3	<0,001	***	0.543772	0.0221613	0.0407548	3	0.001	**	0.155591	0.0268663	0.172672	3	<0,001	***	0.0438383	0.00450829	0.102839	3	<0,001	***	0.0172611	0.00278241	0.161195	3	<0,001	***	0.0465387	0.00379732	0.0815949	3	<0,001	***
	35 µM	0.15313	0.00734911	0.0479926	3	<0,001	***	0.503474	0.00425022	0.0084418	3	<0,001	***	0.116945	0.0101905	0.0871392	3	<0,001	***	0.0275579	0.000899346	0.0326347	3	<0,001	***	0.00989988	0.000558472	0.0564119	3	<0,001	***	0.0256062	0.00654771	0.255708	3	<0,001	***
Indicine	5 µM	1.21453	0.0667888	0.0549916	3	0.009	**	0.815585	0.16246	0.199194	3	0.646		1.00401	0.0691192	0.0688432	3	1		0.979559	0.0332302	0.0339236	3	1		1.48689	0.117707	0.0791633	3	0.003	**	1.04327	0.0384845	0.0368885	3	1
	21 µM	1.20999	0.0537945	0.0444585	3	0.009	**	0.899631	0.0561596	0.0624252	3	0.999		1.09987	0.153738	0.139778	2	0.994		1.16291	0.0673223	0.0578911	3	0.082		1.64731	0.108281	0.0657322	3	<0,001	***	1.03199	0.127984	0.124017	3	1
	35 µM	1.15612	0.0479807	0.0415015	2	0.205		0.796515	0.0641604	0.0805514	3	0.511		1.17298	0.30751	0.262161	3	0.4		0.990259	0.0462587	0.0467138	3	1		1.40469	0.18656	0.132812	3	0.022	*	1.00091	0.0206913	0.0206724	3	1
Intermedine	5 µM	0.948442	0.0960196	0.101239	3	1		0.725307	0.0181123	0.0249719	3	0.154		1.02359	0.146269	0.142898	3	1		0.902435	0.0840534	0.0931407	3	0.698		1.23052	0.314444	0.255539	3	0.517		0.850186	0.135884	0.159828	3	0.047	*
	21 µM	1.05417	0.0292	0.0276996	3	1		0.777859	0.0542684	0.0697664	3	0.391		1.00203	0.0335907	0.0335227	3	1		0.902779	0.0113874	0.0126137	3	0.703		1.40536	0.0451622	0.0321358	3	0.022	*	0.893376	0.0529873	0.0593114	3	0.365
	35 µM	0.97949	0.0531119	0.054224	3	1		0.753118	0.0394153	0.0523362	3	0.259		0.999077	0.103278	0.103373	3	1		0.950928	0.0664565	0.069886	3	1		1.0888	0.206025	0.189222	3	1		0.837874	0.0280532	0.0334814	3	0.023	*
Lasiocarpine	5 µM	0.759038	0.00226043	0.00297802	2	0.007	**	0.701178	0.0366823	0.0523153	3	0.093		0.393046	0.0393744	0.100178	3	<0,001	***	0.366055	0.0298162	0.0814529	3	<0,001	***	0.399185	0.104709	0.262308	3	<0,001	***	0.362392	0.0203269	0.0560911	3	<0,001	***
	21 µM	0.200097	0.00781043	0.0390333	3	<0,001	***	0.568158	0.0624077	0.109842	3	0.003	**	0.153392	0.0146222	0.0953262	3	<0,001	***	0.0345184	0.000728623	0.0211083	3	<0,001	***	0.0169371	0.00153981	0.0909133	3	<0,001	***	0.0419067	0.00357612	0.0853352	3	<0,001	***
	35 µM	0.122746	0.00331183	0.0269812	3	<0,001	***	0.524012	0.034172	0.0652123	3	<0,001	***	0.130145	0.0129843	0.0997676	3	<0,001	***	0.0240721	0.00151305	0.0628547	3	<0,001	***	0.00636748	0.000687889	0.108032	3	<0,001	***	0.0132815	0.00376599	0.283551	3	<0,001	***
Platyphylline	5 µM	1.06626	0.0872502	0.0818285	3	0.988		0.832439	0.0326593	0.0392333	3	0.771		1.15457	0.0173333	0.0150128	3	0.557		0.953266	0.0363774	0.0381607	3	1		1.49716	0.132978	0.0888201	3	0.002	**	1.00327	0.0917771	0.0914778	3	1
	21 µM	1.0812	0.107629	0.0995461	3	0.944		0.843895	0.00913147	0.0108206	3	0.852		0.781089	0.0246351	0.0315395	3	0.133		0.851931	0.102913	0.1208	3	0.138		1.07964	0.105283	0.0975161	2	1		0.794029	0.0912513	0.114922	2	0.005	**
	35 µM	0.927032	0.0637112	0.068726	3	0.988		0.798143	0.0737043	0.0923448	3	0.522		0.616082	0.0142048	0.0230567	3	<0,001	***	0.68102	0.0696876	0.102328	3	<0,001	***	0.923752	0.0609615	0.0659934	3	1		0.68267	0.0363014	0.0531756	3	<0,001	***
Retronecine	5 µM	1.00694	0.0191353	0.0190035	3	1		0.74169	0.0567368	0.0764966	3	0.21		0.978406	0.037233	0.0380547	3	1		0.766318	0.0474032	0.0618584	3	0.001	**	1.09889	0.0579617	0.0527456	3	1		0.756177	0.0267147	0.0353286	3	<0,001	***
	21 µM	0.611232	0.0319604	0.0522884	3	<0,001	***	0.588157	0.0647813	0.110143	3	0.005	**	0.393951	0.0198593	0.0504107	3	<0,001	***	0.291439	0.0751172	0.257746	3	<0,001	***	0.30952	0.0162361	0.0524558	3	<0,001	***	0.3247	0.0504194	0.15528	3	<0,001	***
	35 µM	1.10987	0.0442744	0.0398914	3	0.579		0.817791	0.0480844	0.0587979	3	0.662		1.5551	0.0660199	0.042454	3	<0,001	***	1.02631	0.0554165	0.0539959	3	1		1.58015	0.151508	0.095882	3	<0,001	***	0.92827	0.106881	0.11514	3	0.903
Rinderine	5 µM	1.12091	0.0860545	0.0767718	3	0.443		0.907879	0.0887505	0.0977559	3	1		1.28726	0.125847	0.0977642	3	0.017	*	1.06078	0.0151806	0.0143108	3	0.999		1.54752	0.300506	0.194185	3	<0,001	***	1.05363	0.15646	0.148497	3	0.997
	21 µM	1.14585	0.0764263	0.0666986	3	0.158		0.833486	0.0459772	0.0551625	3	0.779		1.29111	0.0831212	0.0643795	3	0.015	*	1.03262	0.0451686	0.0437419	3	1		1.53581	0.145941	0.0950255	3	<0,001	***	1.02635	0.0166189	0.0161923	3	1
	35 µM	1.09129	0.00217372	0.00199188	2	0.941		0.800317	0.0702946	0.0878335	3	0.537		1.18474	0.109767	0.0926501	3	0.314		0.996919	0.0629691	0.0631637	3	1		1.4189	0.0777162	0.054772	3	0.016	*	0.985086	0.0164519	0.016701	3	1
Senecionine	5 µM	1.16246	0.0565783	0.0486711	3	0.104		0.849854	0.0220119	0.0259008	3	0.888		1.64066	0.0738118	0.0449892	3	<0,001	***	1.16991	0.061541	0.0526033	3	0.059		1.54849	0.200651	0.129579	3	<0,001	***	0.957832	0.0630007	0.0657743	3	1
	21 µM	0.219078	0.00804823	0.0367369	2	<0,001	***	0.481898	0.0143276	0.0297316	3	<0,001	***	0.160646	0.0117854	0.0733624	3	<0,001	***	0.0387205	0.00342523	0.0884602	3	<0,001	***	0.0189056	0.00287692	0.152173	3	<0,001	***	0.0449286	0.00602579	0.134119	3	<0,001	***
	35 µM	0.175562	0.00951336	0.0541882	3	<0,001	***	0.447609	0.0156915	0.0350564	3	<0,001	***	0.130136	0.0062872	0.0483124	3	<0,001	***	0.0273672	0.000432591	0.0158069	3	<0,001	***	0.00838284	0.000705387	0.0841465	3	<0,001	***	0.0247243	0.00432984	0.175125	3	<0,001	***
Seneciphylline	5 µM	1.22658	0.00930539	0.00758644	3	0.003	**	0.874811	0.0673488	0.0769866	3	0.982		1.5901	0.0401466	0.0252478	3	<0,001	***	1.34076	0.219399	0.163639	2	<0,001	***	1.59607	0.0840194	0.0526415	3	<0,001	***	1.05484	0.0583061	0.055275	3	0.996
	21 µM	0.778922	0.0216813	0.027835	3	0.005	**	0.712419	0.0572116	0.0803061	3	0.118		0.474873	0.0266734	0.0561694	3	<0,001	***	0.398311	0.025695	0.0645098	3	<0,001	***	0.41974	0.0572492	0.136392	3	<0,001	***	0.370867	0.0117258	0.0316171	3	<0,001	***
	35 µM	0.493142	0.0238041	0.0482704	3	<0,001	***	0.399663	0.111297	0.278476	2	<0,001	***	0.351902	0.0261881	0.0744187	3	<0,001	***	0.178859	0.0332294	0.185785	3	<0,001	***	0.139391	0.0187954	0.134839	3	<0,001	***	0.231712	0.0205941	0.088878	3	<0,001	***
Senkirkine	5 µM	1.04902	0.10857	0.103496	3	1		0.738936	0.0478288	0.0647267	3	0.2		1.13135	0.0845402	0.0747251	3	0.776		0.960861	0.0599028	0.0623428	3	1		1.14422	0.198445	0.173432	3	0.981		0.895554	0.0554667	0.0619356	3	0.396
	21 µM	0.927844	0.142421	0.153497	3	0.988		0.694737	0.0172163	0.024781	3	0.081		0.809492	0.0855763	0.105716	3	0.267		0.679607	0.0574041	0.0844666	3	<0,001	***	0.790563	0.150717	0.190645	3	0.633		0.619776	0.0437584	0.0706035	3	<0,001	***
	35 µM	0.801567	0.0704393	0.087877	3	0.015	*	0.640819	0.116301	0.181487	3	0.021	*	0.675604	0.129032	0.190987	3	0.004	**	0.50666	0.0426725	0.084223	3	<0,001	***	0.565148	0.0741602	0.131223	3	0.01	*	0.468811	0.0450674	0.0961314	3	<0,001	***
Solvent control	0.35 % ACN	1.00055	0.0403371	0.040315	3			1.00146	0.0764755	0.0763639	2			1.0008	0.0564952	0.0564502	2			1.00137	0.0632573	0.063171	3			1.00129	0.0717461	0.0716539	2			1.00015	0.0210871	0.021084	3
		SLC27A5 (FATP5)						SLC51A (OSTA)						SLC51B (OSTB)						SLCO1B1 (OATP2)						SLCO1B3 (OATP8)						SLCO2B1 (OATPB)
		Mean (relative to solvent control)	Standard deviation	Relative standard deviation	n	p	Significance	Mean (relative to solvent control)	Standard deviation	Relative standard deviation	n	p	Significance	Mean (relative to solvent control)	Standard deviation	Relative standard deviation	n	p	Significance	Mean (relative to solvent control)	Standard deviation	Relative standard deviation	n	p	Significance	Mean (relative to solvent control)	Standard deviation	Relative standard deviation	n	p	Significance	Mean (relative to solvent control)	Standard deviation	Relative standard deviation	n	p	Significance
Echimidine	5 µM	0.669084	0.111121	0.16608	3	0.005	**	0.536728	0.120878	0.225213	3	<0,001	***	1.26792	0.227941	0.179775	2	0.734		0.831071	0.0916988	0.110338	2	0.246		0.948833	0.145278	0.153112	2	1		0.787041	0.0697442	0.0886158	3	<0,001	***
	21 µM	0.163466	0.0174083	0.106494	3	<0,001	***	0.120125	0.027679	0.230419	3	<0,001	***	0.802756	0.171078	0.213113	3	0.942		0.41867	0.0560368	0.133845	3	<0,001	***	1.04127	0.118839	0.114129	3	1		0.383551	0.00930208	0.0242525	3	<0,001	***
	35 µM	0.102604	0.0163612	0.159459	3	<0,001	***	0.0867302	0.00471959	0.054417	3	<0,001	***	0.888636	0.0652673	0.0734466	3	1		0.333003	0.0566081	0.169993	3	<0,001	***	1.27612	0.104348	0.0817702	3	0.086		0.257903	0.0302587	0.117326	3	<0,001	***
Echinatine	5 µM	1.11809	0.259447	0.232044	3	0.913		0.959564	0.183672	0.191412	3	1		1.24362	0.341623	0.274701	3	0.739		1.01525	0.058477	0.0575984	3	1		0.823173	0.112291	0.136413	3	0.562		1.00453	0.0935383	0.0931165	3	1
	21 µM	0.872186	0.126229	0.144727	3	0.833		0.863716	0.0747787	0.0865779	3	0.915		1.06296	0.198495	0.186737	3	1		0.801664	0.0544192	0.0678828	3	0.053		0.828435	0.0539851	0.0651651	3	0.604		0.978806	0.00953106	0.00973743	3	1
	35 µM	0.7318	0.0198577	0.0271355	3	0.041	*	0.741939	0.0704331	0.0949311	3	0.126		0.937262	0.182953	0.195199	3	1		0.872996	0.0354015	0.0405518	3	0.478		0.788341	0.0508971	0.0645623	3	0.319		0.865948	0.0127332	0.0147044	3	0.035	*
Heliotridine	5 µM	1.09091	0.0637451	0.058433	3	0.996		1.12417	0.155361	0.138201	3	0.983		1.006	0.0549907	0.0546629	3	1		0.95704	0.112846	0.117912	3	1		0.793148	0.0226619	0.0285721	3	0.348		1.04702	0.0697346	0.0666027	3	0.999
	21 µM	1.23136	0.227377	0.184656	3	0.12		0.973319	0.0389627	0.0400308	3	1		1.10815	0.218937	0.19757	3	1		0.926767	0.0127844	0.0137946	2	0.999		0.660251	0.0611593	0.0926303	3	0.013	*	1.11854	0.0701717	0.062735	3	0.118
	35 µM	1.10039	0.25009	0.227274	3	0.985		0.899176	0.185154	0.205915	3	0.999		1.12916	0.254395	0.225297	3	1		0.920631	0.0626162	0.0680144	3	0.977		0.707964	0.0836056	0.118093	3	0.052		1.08927	0.0459354	0.0421709	3	0.472
Heliotrine	5 µM	1.04731	0.0699413	0.0667816	3	1		0.963353	0.107472	0.11156	3	1		1.08465	0.101941	0.0939852	3	1		0.869381	0.124012	0.142644	3	0.478		0.75431	0.032193	0.0426787	2	0.251		1.07939	0.0241255	0.022351	3	0.656
	21 µM	0.575949	0.0253774	0.0440619	3	<0,001	***	0.740672	0.263246	0.355415	3	0.126		0.902747	0.160881	0.178213	3	1		0.740578	0.13538	0.182803	3	0.004	**	0.692368	0.0453883	0.0655552	3	0.034		0.792479	0.055197	0.0696511	3	<0,001	***
	35 µM	0.382585	0.0285246	0.0745576	3	<0,001	***	0.438994	0.0245392	0.0558986	3	<0,001	***	0.72988	0.0611448	0.0837738	3	0.598		0.583091	0.0653276	0.112037	3	<0,001	***	0.766876	0.0788102	0.102768	3	0.209		0.667207	0.0126358	0.0189384	3	<0,001	***
Heliosupine	5 µM	0.205767	0.00848943	0.0412574	3	<0,001	***	0.209442	0.0742452	0.35449	3	<0,001	***	0.800871	0.122545	0.153014	3	0.937		0.427208	0.0828887	0.194024	3	<0,001	***	1.32442	0.479768	0.362247	2	0.051		0.514999	0.0663512	0.128838	3	<0,001	***
	21 µM	0.0383915	0.00206037	0.0536674	3	<0,001	***	0.144726	0.0156171	0.107908	3	<0,001	***	0.695688	0.108412	0.155834	3	0.432		0.128238	0.0167242	0.130415	3	<0,001	***	1.40099	0.185331	0.132285	3	0.002	**	0.110711	0.00528069	0.0476981	3	<0,001	***
	35 µM	0.0356083	0.00408504	0.114721	3	<0,001	***	0.105298	0.0262449	0.249243	3	<0,001	***	0.628325	0.0200932	0.0319791	3	0.191		0.0908537	0.00509729	0.0561044	3	<0,001	***	1.6819	0.0748387	0.0444964	3	<0,001	***	0.0741118	0.00467006	0.0630137	3	<0,001	***
Indicine	5 µM	1.01274	0.0183224	0.0180919	3	1		0.833633	0.0132658	0.0159133	3	0.696		1.21154	0.0728427	0.060124	3	0.894		1.01329	0.0246277	0.0243046	2	1		0.84318	0.040101	0.0475592	3	0.725		1.06576	0.0337513	0.0316686	3	0.893
	21 µM	0.994904	0.128699	0.129358	3	1		0.847082	0.0963658	0.113762	3	0.853		1.13694	0.214185	0.188388	3	1		0.909494	0.0813186	0.0894108	3	0.923		0.820437	0.0178401	0.0217447	3	0.541		1.16101	0.0332967	0.0286791	3	0.007	**
	35 µM	0.934473	0.0616546	0.0659779	3	1		0.852351	0.0400549	0.0469935	3	0.853		0.989761	0.0888265	0.0897454	3	1		0.984011	0.0706207	0.0717682	3	1		0.831794	0.0330184	0.0396954	2	0.753		1.02458	0.0557508	0.0544133	3	1
Intermedine	5 µM	0.823319	0.0889129	0.107993	3	0.404		0.737885	0.156038	0.211466	3	0.126		0.997956	0.192995	0.19339	3	1		0.849728	0.0578527	0.0680837	3	0.286		0.728497	0.123973	0.170176	3	0.088		0.893699	0.110473	0.123613	3	0.183
	21 µM	0.945245	0.0528941	0.055958	3	1		0.850314	0.0958044	0.112669	3	0.853		0.987622	0.182184	0.184467	3	1		0.863055	0.0546131	0.0632788	3	0.375		0.752899	0.0818141	0.108665	3	0.155		0.937372	0.0603865	0.0644211	3	0.879
	35 µM	0.869134	0.00368538	0.00424029	3	0.806		0.960282	0.296519	0.308783	3	1		0.919383	0.0649658	0.0706624	3	1		0.868043	0.0436276	0.0502597	3	0.478		0.665797	0.0756981	0.113695	3	0.016	*	0.884794	0.0411344	0.0464904	3	0.113
Lasiocarpine	5 µM	0.275492	0.0386979	0.140468	3	<0,001	***	0.292105	0.0651375	0.222993	3	<0,001	***	0.952897	0.131152	0.137635	3	1		0.421037	0.0455683	0.108229	2	<0,001	***	0.8707	0.147784	0.16973	3	0.923		0.508444	0.0500342	0.0984064	3	<0,001	***
	21 µM	0.0487634	0.00404094	0.0828684	3	<0,001	***	0.125767	0.0148532	0.118101	3	<0,001	***	0.902396	0.122378	0.135614	3	1		0.107747	0.0100356	0.0931409	3	<0,001	***	1.54814	0.0315697	0.020392	3	<0,001	***	0.0942576	0.00482007	0.0511372	3	<0,001	***
	35 µM	0.0301278	0.000997706	0.0331158	3	<0,001	***	0.131549	0.045379	0.344958	3	<0,001	***	0.783433	0.0799292	0.102024	3	0.872		0.0771451	0.00631657	0.081879	3	<0,001	***	1.96768	0.138086	0.070177	3	<0,001	***	0.0528019	0.000673025	0.0127462	3	<0,001	***
Platyphylline	5 µM	0.926243	0.0707124	0.0763432	3	1		0.949484	0.0428596	0.0451399	3	1		0.999533	0.0685997	0.0686318	3	1		0.827097	0.177502	0.214608	3	0.156		0.729201	0.0561399	0.0769882	3	0.089		1.02156	0.0764549	0.0748416	3	1
	21 µM	0.823397	0.219968	0.267147	3	0.405		0.817514	0.177004	0.216515	3	0.611		1.02113	0.0885479	0.0867158	3	1		0.82249	0.021249	0.0258349	2	0.187		0.859323	0.0539633	0.0627974	3	0.852		0.893057	0.0294662	0.0329948	3	0.177
	35 µM	0.536426	0.0465746	0.0868239	3	<0,001	***	0.549111	0.0980662	0.178591	3	<0,001	***	0.894478	0.0746576	0.083465	3	1		0.780367	0.0305628	0.0391647	3	0.023	*	0.848695	0.0750284	0.0884044	3	0.77		0.795857	0.0482062	0.0605714	3	<0,001	***
Retronecine	5 µM	0.655408	0.0108406	0.0165402	3	0.003	**	0.803434	0.0520946	0.0648399	2	0.62		1.17727	0.0769063	0.0653262	3	0.983		0.757614	0.1123	0.148228	3	0.01	*	0.753291	0.015383	0.0204211	3	0.156		0.886339	0.0218212	0.0246195	3	0.123
	21 µM	0.190749	0.00532857	0.027935	3	<0,001	***	0.183193	0.0437382	0.238755	3	<0,001	***	0.812391	0.100896	0.124197	3	0.966		0.465525	0.0472361	0.101468	2	<0,001	***	0.919915	0.10383	0.112869	3	1		0.465095	0.0184277	0.0396215	3	<0,001	***
	35 µM	1.19329	0.124028	0.103938	3	0.294		1.44998	0.134981	0.0930916	3	<0,001	***	1.39586	0.163492	0.117126	3	0.136		0.995631	0.0115969	0.0116478	3	1		0.788528	0.0484372	0.0614274	3	0.32		1.03288	0.0686416	0.0664568	3	1
Rinderine	5 µM	1.16471	0.078255	0.0671883	3	0.508		1.05876	0.154354	0.145788	3	1		1.23062	0.118623	0.0963928	3	0.806		0.881648	0.0718252	0.081467	3	0.591		0.798234	0.146073	0.182995	3	0.381		1.04381	0.0921076	0.088242	3	1
	21 µM	1.07387	0.0308911	0.0287661	3	1		1.03139	0.128903	0.12498	3	1		1.21693	0.161854	0.133002	3	0.871		1.00795	0.00521177	0.00517068	2	1		0.919857	0.0901202	0.097972	3	1		1.00032	0.0545608	0.0545432	3	1
	35 µM	1.01466	0.0505325	0.0498022	3	1		0.954808	0.0371633	0.0389223	3	1		1.21502	0.246305	0.202716	3	0.88		0.84687	0.150735	0.17799	3	0.286		0.872603	0.0651703	0.074685	3	0.933		0.934455	0.0273287	0.0292456	3	0.834
Senecionine	5 µM	1.26526	0.0848392	0.0670528	3	0.046	*	1.03036	0.0347669	0.0337425	3	1		1.26999	0.16529	0.130151	3	0.599		1.14453	0.0644162	0.056282	3	0.375		0.867738	0.0690282	0.0795496	3	0.907		1.03358	0.0285321	0.0276052	3	1
	21 µM	0.0444424	0.00605604	0.136267	3	<0,001	***	0.129378	0.0152776	0.118086	3	<0,001	***	0.617387	0.025576	0.0414262	3	0.164		0.137742	0.0138226	0.100351	3	<0,001	***	1.50738	0.0699447	0.0464015	3	<0,001	***	0.0928963	0.00486894	0.0524127	3	<0,001	***
	35 µM	0.0297207	0.00122575	0.0412422	3	<0,001	***	0.132492	0.0112205	0.0846885	3	<0,001	***	0.589618	0.0329741	0.0559245	3	0.109		0.096923	0.00806413	0.0832014	3	<0,001	***	1.7516	0.0789864	0.0450939	3	<0,001	***	0.059105	0.00181484	0.0307053	3	<0,001	***
Seneciphylline	5 µM	1.29323	0.072933	0.0563961	3	0.019	*	1.53488	0.175729	0.11449	3	<0,001	***	1.4386	0.389649	0.270853	3	0.07		1.01897	0.0170376	0.0167205	3	1		0.970987	0.0265483	0.0273415	3	1		1.12794	0.0401211	0.0355704	3	0.068
	21 µM	0.277075	0.0375663	0.135582	3	<0,001	***	0.277143	0.0211016	0.0761398	3	<0,001	***	0.827391	0.167163	0.202036	3	0.988		0.481723	0.0480788	0.099806	3	<0,001	***	1.08705	0.047875	0.0440412	3	1		0.51072	0.0119074	0.023315	3	<0,001	***
	35 µM	0.115842	0.0420928	0.363364	3	<0,001	***	0.158728	0.0286254	0.180342	2	<0,001	***	0.643202	0.0890747	0.138486	2	0.341		0.30735	0.0330041	0.107383	3	<0,001	***	1.02771	0.138906	0.13516	3	1		0.302542	0.0277351	0.0916735	3	<0,001	***
Senkirkine	5 µM	0.900253	0.0965117	0.107205	3	0.984		0.692873	0.113869	0.164343	3	0.032	*	1.01065	0.251113	0.248467	3	1		0.830936	0.037737	0.045415	3	0.156		0.708374	0.068684	0.0969601	3	0.052		0.897576	0.0697228	0.0776791	3	0.222
	21 µM	0.525071	0.0691405	0.131678	3	<0,001	***	0.537738	0.103696	0.192838	3	<0,001	***	0.999436	0.182554	0.182657	3	1		0.71837	0.0882336	0.122825	2	0.005	**	0.729388	0.156965	0.215201	3	0.09		0.7212	0.0671388	0.0930932	3	<0,001	***
	35 µM	0.343405	0.0248068	0.0722378	3	<0,001	***	0.438597	0.16007	0.364958	3	<0,001	***	0.876356	0.130882	0.149347	3	1		0.617071	0.0189172	0.0306564	3	<0,001	***	0.807357	0.0943985	0.116923	3	0.443		0.573005	0.0582611	0.101676	3	<0,001	***
Solvent control	0.35 % ACN	1.00046	0.0428523	0.0428327	2			1.0012	0.0602864	0.0602141	3			1.0001	0.0201688	0.0201668	2			1.00204	0.0903344	0.0901507	2			1.002	0.0894182	0.08924	2			1.00206	0.0797	0.0795364	3
		SORL1						SREBF1						SULT2A1						UGT2B4
		Mean (relative to solvent control)	Standard deviation	Relative standard deviation	n	p	Significance	Mean (relative to solvent control)	Standard deviation	Relative standard deviation	n	p	Significance	Mean (relative to solvent control)	Standard deviation	Relative standard deviation	n	p	Significance	Mean (relative to solvent control)	Standard deviation	Relative standard deviation	n	p	Significance
Echimidine	5 µM	0.671053	0.0893069	0.133085	3	<0,001	***	1.24038	0.209234	0.168685	3	0.275		0.795776	0.0932904	0.117232	3	0.059		0.947529	0.12776	0.134835	3	1
	21 µM	0.412473	0.0296958	0.0719944	3	<0,001	***	0.583333	0.0481831	0.0825997	3	0.003	**	0.227289	0.0139603	0.0614209	3	<0,001	***	0.340008	0.0156212	0.0459436	3	<0,001	***
	35 µM	0.377967	0.0278669	0.0737283	3	<0,001	***	0.48344	0.0597265	0.123545	3	<0,001	***	0.114916	0.00659711	0.0574083	3	<0,001	***	0.225858	0.0245031	0.108489	3	<0,001	***
Echinatine	5 µM	0.963029	0.128306	0.133232	3	0.999		1.21166	0.224716	0.185461	3	0.44		1.13862	0.242817	0.213255	3	0.436		0.96797	0.125721	0.129881	3	1
	21 µM	0.848747	0.0424306	0.049992	3	0.002	**	1.12323	0.0260852	0.0232234	3	0.984		0.941771	0.0985774	0.104672	3	1		0.864	0.039227	0.0454016	3	0.249
	35 µM	0.748862	0.0116369	0.0155395	3	<0,001	***	1.0605	0.0579514	0.0546455	3	1		0.812009	0.0420935	0.0518387	3	0.104		0.786557	0.053371	0.067854	3	0.009	**
Heliotridine	5 µM	0.564549	0.0515035	0.0912294	3	<0,001	***	1.74254	0.123884	0.0710939	3	<0,001	***	1.08173	0.046968	0.0434193	3	0.981		0.920503	0.200747	0.218084	2	0.965
	21 µM	0.628569	0.0455767	0.0725086	3	<0,001	***	1.82764	0.0863172	0.0472288	3	<0,001	***	1.14636	0.125388	0.109379	3	0.363		0.969801	0.0708189	0.0730242	3	1
	35 µM	0.597871	0.0120889	0.02022	3	<0,001	***	1.67243	0.214521	0.12827	3	<0,001	***	1.1594	0.163818	0.141295	3	0.257		0.923394	0.0812104	0.0879478	3	0.938
Heliotrine	5 µM	0.559948	0.0592317	0.105781	3	<0,001	***	1.46192	0.139104	0.0951512	3	<0,001	***	0.999418	0.0747455	0.074789	3	1		1.03924	0.0845042	0.0813136	3	1
	21 µM	0.340894	0.0150577	0.0441711	3	<0,001	***	0.895692	0.108737	0.1214	3	0.999		0.565496	0.0197289	0.0348879	3	<0,001	***	0.895821	0.0251934	0.0281232	3	0.6
	35 µM	0.280866	0.0148222	0.0527731	3	<0,001	***	0.762687	0.0446404	0.0585304	3	0.29		0.450208	0.0221478	0.0491947	3	<0,001	***	0.737168	0.075701	0.102692	3	<0,001	***
Heliosupine	5 µM	0.327238	0.0326533	0.0997845	3	<0,001	***	0.672823	0.131467	0.195396	3	0.043	*	0.311251	0.0224812	0.0722285	3	<0,001	***	0.414242	0.0307199	0.0741593	3	<0,001	***
	21 µM	0.217064	0.0356057	0.164033	3	<0,001	***	0.358549	0.039177	0.109265	3	<0,001	***	0.0285719	0.00257388	0.0900843	3	<0,001	***	0.0670783	0.00456843	0.068106	3	<0,001	***
	35 µM	0.180649	0.0127494	0.0705756	3	<0,001	***	0.373602	0.0375191	0.100425	3	<0,001	***	0.0145287	0.00062345	0.0429116	3	<0,001	***	0.0412589	0.00282751	0.068531	3	<0,001	***
Indicine	5 µM	0.592541	0.0555505	0.0937496	3	<0,001	***	1.7831	0.0997349	0.0559333	3	<0,001	***	1.08065	0.0582085	0.0538646	3	0.984		1.00085	0.0379905	0.0379584	3	1
	21 µM	0.611018	0.0336096	0.0550059	3	<0,001	***	1.73715	0.2471	0.142244	3	<0,001	***	1.06675	0.0971226	0.0910455	3	0.999		0.993492	0.136515	0.13741	3	1
	35 µM	0.565059	0.00291366	0.00515639	3	<0,001	***	1.48538	0.0593395	0.0399491	3	<0,001	***	1.03976	0.0596601	0.0573787	3	1		0.995751	0.0328171	0.0329572	3	1
Intermedine	5 µM	0.499314	0.0690488	0.138287	3	<0,001	***	1.14703	0.211028	0.183977	3	0.898		0.915173	0.0383554	0.0419105	3	0.966		0.818989	0.0686405	0.0838112	3	0.043	*
	21 µM	0.524561	0.0278027	0.0530019	3	<0,001	***	1.2494	0.0345342	0.0276407	3	0.233		1.02889	0.0390512	0.0379547	3	1		0.919294	0.0409647	0.044561	3	0.902
	35 µM	0.446999	0.0219532	0.0491123	3	<0,001	***	1.25588	0.0923296	0.0735176	3	0.206		0.961407	0.0520173	0.0541054	3	1		0.896656	0.0137235	0.0153052	3	0.611
Lasiocarpine	5 µM	0.320164	0.00357957	0.0111804	3	<0,001	***	0.773151	0.122422	0.158342	3	0.346		0.415131	0.0271716	0.065453	3	<0,001	***	0.496731	0.0650622	0.130981	3	<0,001	***
	21 µM	0.192452	0.0121954	0.0633685	3	<0,001	***	0.500072	0.107874	0.215718	3	<0,001	***	0.0261544	0.00329917	0.126142	3	<0,001	***	0.0601027	0.00658622	0.109583	3	<0,001	***
	35 µM	0.188761	0.0150884	0.079934	3	<0,001	***	0.538293	0.0237462	0.0441139	3	<0,001	***	0.00839561	0.000609074	0.0725467	3	<0,001	***	0.0280821	0.00107563	0.0383031	3	<0,001	***
Platyphylline	5 µM	0.544101	0.034265	0.0629754	3	<0,001	***	1.52076	0.0382851	0.025175	3	<0,001	***	0.909382	0.0853551	0.0938606	3	0.934		0.929352	0.0457259	0.0492019	3	0.974
	21 µM	0.566139	0.122036	0.215559	3	<0,001	***	1.24633	0.161488	0.129571	3	0.247		0.993705	0.118916	0.119669	3	1		0.887284	0.128438	0.144754	3	0.491
	35 µM	0.441933	0.0214054	0.0484358	3	<0,001	***	0.929831	0.0414499	0.0445778	3	1		0.749373	0.0231785	0.0309305	3	0.009	**	0.781357	0.0675097	0.0864005	3	0.007	**
Retronecine	5 µM	0.455246	0.0117848	0.0258867	3	<0,001	***	0.982017	0.0268928	0.0273853	3	1		0.813043	0.0578187	0.0711139	3	0.107		0.814419	0.0101247	0.0124319	3	0.035	*
	21 µM	0.280371	0.0138072	0.0492462	3	<0,001	***	0.721245	0.0470651	0.0652554	3	0.131		0.291354	0.01492	0.0512092	3	<0,001	***	0.415	0.0418225	0.100777	3	<0,001	***
	35 µM	0.584693	0.0163159	0.027905	3	<0,001	***	1.603	0.156157	0.0974158	3	<0,001	***	0.999099	0.0954727	0.0955588	3	1		1.00397	0.057823	0.0575944	3	1
Rinderine	5 µM	0.6226	0.0190845	0.0306529	3	<0,001	***	1.83852	0.0585412	0.0318416	2	<0,001	***	1.16618	0.0852624	0.0731127	3	0.212		1.01197	0.0419065	0.0414107	3	1
	21 µM	0.548379	0.0503559	0.0918268	3	<0,001	***	1.66745	0.103955	0.0623435	3	<0,001	***	1.08225	0.0956539	0.0883845	2	0.994		1.06852	0.0848955	0.0794513	3	0.986
	35 µM	0.497994	0.0400361	0.0803948	3	<0,001	***	1.56502	0.097054	0.0620145	3	<0,001	***	1.01482	0.0381328	0.0375758	3	1		1.04524	0.0126813	0.0121325	3	1
Senecionine	5 µM	0.589049	0.0228579	0.0388048	3	<0,001	***	1.56865	0.0271592	0.0173137	3	<0,001	***	1.02734	0.0628964	0.0612225	3	1		1.09531	0.0420559	0.0383964	3	0.738
	21 µM	0.159832	0.00718293	0.0449405	3	<0,001	***	0.331768	0.00726358	0.0218936	3	<0,001	***	0.0249309	0.000575602	0.0230879	3	<0,001	***	0.0811632	0.00036445	0.00449033	3	<0,001	***
	35 µM	0.148152	0.00185896	0.0125477	3	<0,001	***	0.296478	0.0202379	0.0682612	3	<0,001	***	0.0109133	0.00125351	0.114861	3	<0,001	***	0.0480738	0.00627407	0.130509	3	<0,001	***
Seneciphylline	5 µM	0.601425	0.0352955	0.0586865	3	<0,001	***	1.71594	0.0722022	0.0420774	3	<0,001	***	1.08962	0.0826565	0.0758578	3	0.947		1.1182	0.0777365	0.0695193	3	0.44
	21 µM	0.293271	0.00447866	0.0152714	3	<0,001	***	0.795684	0.0536007	0.0673643	3	0.488		0.357547	0.0301256	0.0842564	3	<0,001	***	0.552961	0.00945643	0.0171014	3	<0,001	***		Significance			Controls
	35 µM	0.23156	0.0141796	0.0612351	3	<0,001	***	0.634484	0.0911841	0.143714	3	0.016	*	0.163049	0.0351889	0.215818	3	<0,001	***	0.276834	0.0231644	0.0836762	3	<0,001	***
Senkirkine	5 µM	0.47383	0.0284202	0.0599799	3	<0,001	***	1.45219	0.172558	0.118826	3	0.001	**	0.994888	0.093471	0.0939513	3	1		0.998497	0.0439431	0.0440093	3	1
	21 µM	0.324427	0.0447512	0.137939	3	<0,001	***	1.05648	0.174053	0.164749	3	1		0.556297	0.0639008	0.114868	3	<0,001	***	0.832095	0.0403246	0.0484616	3	0.076			***	p<0.001		Solvent:	0.35 % ACN
	35 µM	0.28283	0.0332619	0.117604	3	<0,001	***	0.838058	0.0625009	0.0745783	3	0.8		0.404142	0.0342834	0.0848301	3	<0,001	***	0.678082	0.034419	0.0507594	3	<0,001	***		**	p<0.01			0.5 % DMSO
Solvent control	0.35 % ACN	1.0023	0.0844082	0.0842146	3			1	0.00116928	0.00116928	2			1.00052	0.0454635	0.0454401	2			1.00064	0.0506837	0.0506511	2				*	p<0.05

## Sheet: S4 - Bile acid quant. LC-MS
Cells		CA						GCA						TCA						CDCA						GCDCA						TCDCA
		Mean (relative to solvent control)	Standard deviation	Relative standard deviation	n	p	Significance	Mean (relative to solvent control)	Standard deviation	Relative standard deviation	n	p	Significance	Mean (relative to solvent control)	Standard deviation	Relative standard deviation	n	p	Significance	Mean (relative to solvent control)	Standard deviation	Relative standard deviation	n	p	Significance	Mean (relative to solvent control)	Standard deviation	Relative standard deviation	n	p	Significance	Mean (relative to solvent control)	Standard deviation	Relative standard deviation	n	p	Significance
Echimidine	5 µM	0.928131	0.134405	0.144812	3	1		0.247191	0.0635626	0.25714	3	<0,001	***	0.288465	0.111246	0.38565	3	<0,001	***	0.986813	0.161174	0.163328	3	1		0.399593	0.0284098	0.0710968	3	<0,001	***	0.776993	0.168366	0.216689	3	0.986
	21 µM	0.698501	0.187338	0.2682	3	0.242		0.0330397	0.0107641	0.325792	3	<0,001	***	0.0754673	0.0361675	0.479247	3	<0,001	***	0.239144	0.0321769	0.13455	3	0.097		0.0836718	0.0171667	0.205167	3	<0,001	***	0.335586	0.0813385	0.242378	3	0.007	**
	35 µM	0.60299	0.134197	0.222554	3	0.036	*	0.0244578	0.002649	0.108309	2	<0,001	***	0.0561043	0.0285045	0.508063	3	<0,001	***	0.151468	0.0200672	0.132485	3	0.041	*	0.0528519	0.0134524	0.254531	3	<0,001	***	0.207349	0.0676724	0.32637	3	<0,001	***
Echinatine	5 µM	1.12628	0.164162	0.145757	3	0.999		0.854628	0.293531	0.343461	3	0.873		0.85745	0.343568	0.400686	3	0.997		1.43147	0.306479	0.2141	3	0.831		1.00434	0.110036	0.10956	3	1		1.13715	0.256508	0.225571	3	1
	21 µM	1.11155	0.188221	0.169332	3	1		0.6726	0.146784	0.218233	3	0.016	*	0.669744	0.227897	0.340275	3	0.175		1.31756	0.154876	0.117547	3	0.993		0.84098	0.0558505	0.0664112	3	0.397		1.13884	0.196857	0.172857	3	1
	35 µM	1.09963	0.22191	0.201804	3	1		0.498043	0.159505	0.320264	3	<0,001	***	0.568967	0.266678	0.468706	3	0.022	*	1.1785	0.0733294	0.0622225	3	1		0.665108	0.0932703	0.140233	3	<0,001	***	1.07167	0.230621	0.215198	3	1
Heliosupine	5 µM	0.885293	0.162773	0.183863	3	1		0.10757	0.0251306	0.233621	3	<0,001	***	0.165684	0.0340354	0.205423	3	<0,001	***	0.722196	0.359042	0.497153	3	0.999		0.211872	0.0282856	0.133503	3	<0,001	***	0.614345	0.0952794	0.155091	3	0.401
	21 µM	0.835538	0.150203	0.179768	2	0.993		0.0087656	0.000992914	0.113274	3	<0,001	***	0.0306406	0.00647117	0.211196	3	<0,001	***	0.135401	0.0290209	0.214333	3	0.034	*	0.0261391	0.000418939	0.0160273	3	<0,001	***	0.123371	0.00355784	0.0288386	3	<0,001	***
	35 µM	0.657698	0.163356	0.248376	3	0.116		0.00542599	0.00171643	0.316336	2	<0,001	***	0.0265739	0.00738102	0.277754	3	<0,001	***	0.133233	0.0348749	0.261758	3	0.034	*	0.0168492	0.0033382	0.198122	3	<0,001	***	0.0749623	0.0119687	0.159663	3	<0,001	***
Heliotrine	5 µM	1.16121	0.0427025	0.0367741	3	0.976		0.50841	0.0860583	0.169269	3	<0,001	***	0.634851	0.162398	0.255805	3	0.092		1.62701	0.244063	0.150007	3	0.291		0.739193	0.0781503	0.105724	3	0.013	*	1.19845	0.124741	0.104085	3	0.998
	21 µM	0.763028	0.148161	0.194175	3	0.592		0.139729	0.0482654	0.345423	3	<0,001	***	0.23752	0.0652375	0.274661	3	<0,001	***	0.478644	0.0797544	0.166626	3	0.566		0.305791	0.0843864	0.275961	3	<0,001	***	0.792397	0.208463	0.263079	3	0.995
	35 µM	0.764757	0.0753484	0.0985259	3	0.605		0.0711038	0.0256515	0.360761	3	<0,001	***	0.1541	0.0529363	0.343519	3	<0,001	***	0.3562	0.0403251	0.113209	3	0.256		0.187211	0.0435024	0.232371	3	<0,001	***	0.606195	0.151045	0.249169	3	0.371
Heliotridine	5 µM	1.2387	0.0557077	0.0449727	3	0.578		0.896322	0.0632757	0.0705949	3	0.998		0.932158	0.0880136	0.0944191	3	1		1.70071	0.376798	0.221554	3	0.163		1.02621	0.0778021	0.0758151	3	1		1.27916	0.140411	0.109768	3	0.862
	21 µM	1.25748	0.0517822	0.0411793	3	0.465		0.82259	0.0876272	0.106526	3	0.612		0.96207	0.169711	0.176402	3	1		1.8358	0.478999	0.260921	3	0.047	*	0.993057	0.0784591	0.0790077	3	1		1.21897	0.0609165	0.0499735	3	0.989
	35 µM	1.3545	0.125675	0.0927831	3	0.091		0.865763	0.0560535	0.0647446	3	0.935		1.00014	0.0701811	0.070171	3	1		1.94865	0.773431	0.396906	3	0.013	*	1.04866	0.0615153	0.0586607	3	1		1.3197	0.0176205	0.013352	3	0.689
Indicine	5 µM	1.34796	0.161341	0.119692	3	0.103		0.867574	0.138156	0.159244	3	0.944		1.01574	0.203589	0.200434	3	1		2.08258	0.811574	0.389697	3	0.003	**	1.07816	0.099553	0.0923358	3	0.999		1.44005	0.271642	0.188634	3	0.225
	21 µM	1.32569	0.212283	0.160131	3	0.156		0.925287	0.106777	0.115399	3	1		1.06132	0.261644	0.246528	3	1		1.74807	0.718436	0.410988	3	0.109		1.03624	0.0783008	0.0755623	3	1		1.39611	0.236491	0.169393	3	0.363
	35 µM	1.26418	0.0509584	0.0403095	3	0.423		0.786359	0.136684	0.173819	3	0.323		0.819213	0.0926427	0.113087	3	0.94		1.61016	0.238745	0.148274	3	0.328		0.908978	0.164252	0.1807	3	0.987		1.21041	0.2303	0.190266	3	0.994
Intermedine	5 µM	1.35098	0.159822	0.1183	3	0.097		1.06616	0.00900881	0.00844978	3	1		1.141	0.160965	0.141074	3	0.998		1.51946	0.410094	0.269894	3	0.572		1.15596	0.0242509	0.0209791	3	0.426		1.51199	0.231794	0.153304	3	0.089
	21 µM	1.2989	0.149606	0.115179	3	0.25		0.97955	0.138609	0.141502	3	1		1.04205	0.21497	0.206295	3	1		1.56149	0.493162	0.315828	3	0.451		1.06248	0.165205	0.15549	3	1		1.39665	0.10391	0.0743989	3	0.36
	35 µM	1.08859	0.163444	0.150143	3	1		0.822138	0.116438	0.141628	3	0.603		0.892028	0.0721753	0.0809115	3	1		1.28983	0.425071	0.329555	3	0.998		0.876992	0.141142	0.160939	3	0.781		1.11862	0.0981637	0.0877544	3	1
Lasiocarpine	5 µM	0.801178	0.126067	0.157352	3	0.833		0.216388	0.039191	0.181115	3	<0,001	***	0.279506	0.0604947	0.216434	3	<0,001	***	0.963428	0.29502	0.30622	3	1		0.345004	0.0476777	0.138195	3	<0,001	***	0.731284	0.130251	0.178112	3	0.896
	21 µM	0.653546	0.0678415	0.103805	3	0.107		0.0138776	0.00357622	0.257697	3	<0,001	***	0.051539	0.00850664	0.165052	3	<0,001	***	0.1935	0.0691025	0.357119	3	0.062		0.0430788	0.00665273	0.154432	3	<0,001	***	0.217656	0.0408146	0.187519	3	<0,001	***
	35 µM	0.619023	0.119078	0.192364	3	0.052		0.00629358	0.00288637	0.45862	3	<0,001	***	0.0237188	0.00900217	0.379537	3	<0,001	***	0.178733	0.00100166	0.00560422	3	0.054		0.0161756	0.00353156	0.218326	3	<0,001	***	0.0740155	0.0101911	0.137689	3	<0,001	***
Platyphylline	5 µM	1.18888	0.0335035	0.0281808	3	0.885		0.73834	0.0994643	0.134714	3	0.107		0.859228	0.165337	0.192425	3	0.998		1.38781	0.39461	0.284339	3	0.926		0.921071	0.0994713	0.107995	3	0.999		1.2378	0.333541	0.269462	3	0.968
	21 µM	1.0813	0.0772441	0.0714365	3	1		0.439467	0.0974311	0.221703	3	<0,001	***	0.544376	0.101427	0.186317	3	0.012	*	1.28904	0.18572	0.144077	3	0.998		0.731817	0.129849	0.177434	3	0.009	*	1.22371	0.285648	0.233427	3	0.985
	35 µM	1.0877	0.128905	0.118512	3	1		0.410429	0.0946819	0.23069	3	<0,001	***	0.564733	0.161556	0.286075	3	0.02	*	1.12903	0.168799	0.149507	3	1		0.693661	0.119971	0.172953	3	0.002	**	1.06491	0.0255007	0.0239463	2	1
Retronecine	5 µM	1.22373	0.124152	0.101454	3	0.677		1.09754	0.107683	0.0981136	3	0.999		1.20276	0.16775	0.13947	3	0.844		1.34864	0.366364	0.271654	3	0.976		1.08067	0.0735839	0.0680911	3	0.998		1.35205	0.1631	0.120632	3	0.544
	21 µM	1.16662	0.034507	0.0295787	3	0.964		1.04866	0.1725	0.164496	3	1		1.14762	0.19274	0.167948	3	0.995		1.3125	0.193176	0.147181	3	0.994		1.06118	0.131	0.123448	3	1		1.21798	0.331101	0.271845	3	0.989
	35 µM	1.16751	0.0973133	0.0833511	3	0.962		1.00493	0.237403	0.236239	3	1		1.08628	0.271915	0.250318	3	1		1.30653	0.262776	0.201125	3	0.996		1.00985	0.139421	0.138061	3	1		1.25415	0.424535	0.338505	3	0.937
Rinderine	5 µM	1.14602	0.252132	0.220006	3	0.994		0.91042	0.124074	0.136282	3	1		0.956619	0.163187	0.170587	3	1		1.32565	0.49358	0.372331	3	0.99		0.967072	0.128162	0.132526	3	1		1.0856	0.251579	0.231741	3	1
	21 µM	1.05129	0.204248	0.194283	3	1		0.715585	0.157231	0.219724	3	0.058		0.735367	0.21979	0.298885	3	0.464		1.30635	0.361138	0.276448	3	0.996		0.842032	0.14328	0.17016	3	0.407		1.01058	0.377779	0.373824	3	1
	35 µM	0.882991	0.219065	0.248094	3	1		0.535924	0.138613	0.258644	3	<0,001	***	0.636883	0.254362	0.399386	3	0.095		0.994773	0.174109	0.175024	3	1		0.661807	0.140479	0.212266	3	<0,001	***	0.909791	0.405149	0.445321	3	1
Senecionine	5 µM	0.529864	0.125456	0.236771	2	0.021	*	0.0916548	0.0356242	0.388678	2	<0,001	***	0.153139	0.0640904	0.418512	2	<0,001	***	0.792981	0.392	0.494337	3	1		0.197927	0.0487789	0.246449	2	<0,001	***	0.541231	0.194588	0.359528	2	0.313
	21 µM	0.513436	0.0973993	0.189701	3	0.004	**	0.0106989	0.00456797	0.426959	3	<0,001	***	0.0353177	0.0129631	0.367042	3	<0,001	***	0.145747	0.0619564	0.425096	3	0.039	*	0.0291667	0.00881904	0.302366	3	<0,001	***	0.143778	0.0572216	0.397986	3	<0,001	***
	35 µM	0.486258	0.00557936	0.0114741	2	0.008	**	0.00998091	0.00755057	0.756501	3	<0,001	***	0.0336866	0.0239812	0.711891	3	<0,001	***	0.162594	0.0422223	0.25968	3	0.046	*	0.0232958	0.00953856	0.409454	3	<0,001	***	0.121793	0.0475137	0.390119	3	<0,001	***
Seneciphylline	5 µM	0.980328	0.141741	0.144585	3	1		0.623466	0.100082	0.160526	3	0.003	**	0.725355	0.150149	0.207001	3	0.408		1.01477	0.159746	0.157421	3	1		0.749081	0.0820149	0.109487	3	0.019	*	1.12535	0.259247	0.230371	3	1
	21 µM	0.77514	0.165609	0.21365	3	0.671		0.144132	0.0209927	0.145649	3	<0,001	***	0.237821	0.0521831	0.219422	3	<0,001	***	0.665282	0.0233172	0.0350486	3	0.986		0.278517	0.0132877	0.0477088	3	<0,001	***	0.790904	0.156788	0.198239	3	0.994
	35 µM	0.690554	0.21245	0.307652	3	0.211		0.0585676	0.0229174	0.391299	3	<0,001	***	0.140442	0.0625442	0.445338	3	<0,001	***	0.400897	0.163144	0.406947	3	0.353		0.144013	0.0373719	0.259503	3	<0,001	***	0.549402	0.214452	0.390337	3	0.198
Senkirkine	5 µM	0.91489	0.16221	0.1773	3	1		0.388051	0.0816888	0.210511	3	<0,001	***	0.462051	0.102582	0.222014	3	0.001	**	0.940939	0.186329	0.198025	3	1		0.576052	0.0872507	0.151463	3	<0,001	***	0.998271	0.34189	0.342483	3	1
	21 µM	0.756468	0.22937	0.303212	3	0.546		0.0791266	0.0169154	0.213777	3	<0,001	***	0.185017	0.0267534	0.144599	3	<0,001	***	0.579791	0.385042	0.664105	3	0.859		0.194943	0.0444254	0.22789	2	<0,001	***	0.772469	0.315292	0.40816	3	0.981
	35 µM	0.550059	0.0333564	0.0606415	3	0.01	*	0.0333256	0.0095756	0.287335	3	<0,001	***	0.0935918	0.0247897	0.26487	3	<0,001	***	0.214688	0.0326124	0.151906	3	0.077		0.0941447	0.0245339	0.260597	3	<0,001	***	0.375234	0.0962679	0.256554	3	0.015	*
Cyclosporine A	20 µM	0.768704	0.215856	0.280806	3	0.631		0.543636	0.275473	0.506724	3	<0,001	***	0.593947	0.295974	0.498316	3	0.039	*	0.0733153	0.0536279	0.731468	3	0.017	*	0.157924	0.137077	0.867996	3	<0,001	***	0.454359	0.285069	0.627408	3	0.054
Solvent control	0.35 % ACN	1	0	0	3			1	0	0	3			1	0	0	3			1	0	0	3			1	0	0	3			1	0	0	3
Medium		CA						GCA						TCA						CDCA						GCDCA						TCDCA
		Mean (relative to solvent control)	Standard deviation	Relative standard deviation	n	p	Significance	Mean (relative to solvent control)	Standard deviation	Relative standard deviation	n	p	Significance	Mean (relative to solvent control)	Standard deviation	Relative standard deviation	n	p	Significance	Mean (relative to solvent control)	Standard deviation	Relative standard deviation	n	p	Significance	Mean (relative to solvent control)	Standard deviation	Relative standard deviation	n	p	Significance	Mean (relative to solvent control)	Standard deviation	Relative standard deviation	n	p	Significance
Echimidine	5 µM	1.12969	0.0987177	0.0873847	3	1		0.537688	0.085972	0.159892	3	<0,001	***	0.853345	0.0374879	0.0439306	3	0.145		1.02627	0.193495	0.188542	3	1		0.785808	0.0773629	0.0984501	3	0.123		1.55139	0.0964414	0.0621644	3	0.058
	21 µM	1.05595	0.162022	0.153437	3	1		0.244481	0.0772271	0.315882	3	<0,001	***	0.734253	0.00213266	0.00290453	3	<0,001	**	0.571063	0.0969867	0.169835	3	0.002	**	0.45797	0.108263	0.236397	3	<0,001	***	1.90157	0.552974	0.290799	3	<0,001	***
	35 µM	1.28926	0.184479	0.143089	3	0.466		0.229448	0.0678571	0.295741	3	<0,001	***	0.719245	0.0198947	0.0276605	3	<0,001	**	0.533862	0.0959961	0.179815	3	<0,001	***	0.391167	0.0919014	0.234941	3	<0,001	***	1.7127	0.436459	0.254836	3	0.004	**
Echinatine	5 µM	1.03312	0.0494853	0.0478987	3	1		0.888533	0.0854939	0.0962191	3	0.731		0.957219	0.0773074	0.0807625	3	1		1.08706	0.040643	0.0373878	3	1		0.932796	0.0970761	0.10407	3	1		1.02946	0.127918	0.124257	3	1
	21 µM	1.24389	0.0800185	0.0643292	3	0.723		0.837604	0.0913542	0.109066	3	0.192		0.964154	0.086805	0.0900324	3	1		1.16498	0.092732	0.0795995	3	0.851		1.02166	0.0755585	0.0739567	3	1		1.28568	0.114954	0.0894109	3	0.854
	35 µM	1.16278	0.146239	0.125767	3	0.994		0.71829	0.139542	0.194269	3	<0,001	***	0.947792	0.00329272	0.0034741	3	1		1.03887	0.0709223	0.0682686	3	1		0.93491	0.114325	0.122284	3	1		1.33569	0.22585	0.169089	3	0.642
Heliosupine	5 µM	1.11199	0.100386	0.0902766	3	1		0.351295	0.0968526	0.275702	3	<0,001	***	0.837292	0.0599344	0.0715812	3	0.071	*	0.772411	0.0391259	0.0506542	3	0.389		0.581971	0.0819525	0.140819	3	<0,001	***	1.86956	0.0762904	0.0408065	3	<0,001	***
	21 µM	1.33734	0.1969	0.147232	3	0.249		0.194902	0.0701549	0.35995	3	<0,001	***	0.689875	0.0664096	0.0962633	3	<0,001	***	0.480964	0.0727003	0.151155	3	<0,001	***	0.319042	0.0811764	0.254438	3	<0,001	***	1.42384	0.358078	0.251488	3	0.292
	35 µM	1.35693	0.341316	0.251536	3	0.184		0.195812	0.0646285	0.330054	3	<0,001	***	0.718956	0.0184898	0.0257176	3	<0,001	**	0.576778	0.148449	0.257376	3	0.002	**	0.304598	0.0872198	0.286344	3	<0,001	***	1.33324	0.451694	0.338795	3	0.655
Heliotrine	5 µM	1.18005	0.0551903	0.0467696	3	0.978		0.848924	0.0407912	0.0480505	3	0.274		0.980722	0.0697194	0.0710899	3	1		1.20674	0.168841	0.139915	3	0.537		1.0362	0.0820475	0.0791815	3	1		1.37799	0.125825	0.0913104	3	0.459
	21 µM	1.0477	0.124856	0.119172	3	1		0.449751	0.0517962	0.115166	3	<0,001	***	0.815803	0.0809502	0.0992276	3	0.025	*	0.878623	0.195105	0.222057	3	0.995		0.684014	0.0507297	0.0741647	3	0.003	**	1.6342	0.185977	0.113803	3	0.016	*
	35 µM	0.982882	0.0683068	0.0694964	3	1		0.332685	0.0385895	0.115994	3	<0,001	***	0.746809	0.0485019	0.0649455	3	<0,001	***	0.755866	0.15935	0.210818	3	0.293		0.549509	0.0417921	0.0760535	3	<0,001	***	1.64892	0.162364	0.0984668	3	0.012	*
Heliotridine	5 µM	1.0177	0.133229	0.130912	3	1		0.997247	0.0190001	0.0190525	3	1		0.963646	0.0240679	0.0249759	3	1		1.02306	0.144995	0.141726	3	1		0.994395	0.0557822	0.0560966	3	1		1.02042	0.108297	0.10613	3	1
	21 µM	1.04585	0.156295	0.149443	3	1		0.944334	0.12122	0.128366	3	1		0.944543	0.130266	0.137914	3	1		1.04223	0.198467	0.190425	3	1		0.94872	0.0271563	0.0286242	3	1		0.996417	0.0602039	0.0604204	3	1
	35 µM	0.962338	0.188891	0.196283	3	1		0.923196	0.0465301	0.0504011	3	0.991		0.913886	0.0224593	0.0245756	3	0.863		1.02071	0.184027	0.180293	3	1		0.936509	0.00602593	0.00643446	3	1		0.992755	0.121799	0.122688	3	1
Indicine	5 µM	0.908096	0.043652	0.0480699	3	1		0.91861	0.0320636	0.0349045	3	0.982		0.913801	0.030367	0.0332315	3	0.863		1.06537	0.101583	0.0953504	3	1		0.944877	0.0637883	0.0675096	3	1		0.981649	0.12593	0.128284	3	1
	21 µM	1.14305	0.175168	0.153246	3	0.999		0.95731	0.0264074	0.027585	3	1		0.980428	0.0459149	0.0468316	3	1		1.22136	0.149046	0.122033	3	0.436		1.05179	0.0490393	0.0466247	3	1		1.13108	0.0342698	0.0302983	3	1
	35 µM	1.19455	0.255844	0.214176	3	0.947		0.888316	0.0820295	0.0923427	3	0.718		0.912222	0.0645702	0.0707835	3	0.838		1.1257	0.0789485	0.0701329	3	0.991		0.992084	0.0965684	0.0973389	3	1		1.09567	0.132549	0.120975	3	1
Intermedine	5 µM	0.975742	0.260707	0.267189	3	1		0.864385	0.120188	0.139045	3	0.422		0.93116	0.0740137	0.0794855	3	0.985		1.01048	0.23484	0.232404	3	1		0.910085	0.185721	0.20407	3	0.996		1.02836	0.253	0.246023	3	1
	21 µM	0.955491	0.140693	0.147246	3	1		0.850286	0.12068	0.141928	3	0.282		0.880937	0.0754973	0.0857012	3	0.403		1.05555	0.203318	0.192618	3	1		0.927669	0.128663	0.138696	3	1		1.05723	0.152114	0.143879	3	1
	35 µM	1.11306	0.114785	0.103126	3	1		0.879433	0.0576394	0.0655416	3	0.604		0.936115	0.0179707	0.0191971	3	0.995		1.11623	0.114392	0.10248	3	0.998		0.952843	0.0545907	0.0572924	3	1		1.06266	0.1222	0.114994	3	1
Lasiocarpine	5 µM	1.11059	0.112654	0.101436	3	1		0.481777	0.0771601	0.160157	3	<0,001	***	0.845446	0.0470335	0.0556315	3	0.103		0.962553	0.0628399	0.0652846	3	1		0.713124	0.0396054	0.055538	3	0.009	**	1.72441	0.2438	0.141382	3	0.003	**
	21 µM	1.34481	0.127369	0.094711	3	0.221		0.214167	0.0390721	0.182437	3	<0,001	***	0.729052	0.0357474	0.0490327	3	<0,001		0.521064	0.0911999	0.175026	3	<0,001	***	0.355292	0.0393392	0.110723	3	<0,001	***	1.76433	0.251608	0.142608	3	0.001	**
	35 µM	1.3969	0.290858	0.208216	3	0.094		0.189458	0.0303408	0.160145	3	<0,001	***	0.670638	0.0238421	0.0355514	3	<0,001	*	0.72079	0.147473	0.204599	3	0.145		0.317609	0.025468	0.0801868	3	<0,001	***	1.59505	0.259376	0.162613	3	0.03	*
Platyphylline	5 µM	1.0523	0.0368543	0.0350227	3	1		0.860814	0.0633517	0.0735952	3	0.389		0.949051	0.11301	0.119076	3	1		1.11509	0.0988038	0.0886057	3	0.998		0.924333	0.102609	0.111009	3	1		1.12549	0.0522336	0.0464096	3	1
	21 µM	1.18343	0.138908	0.117378	3	0.973		0.736314	0.0965818	0.131169	3	0.002	**	0.954496	0.117094	0.122677	3	1		1.07776	0.146124	0.135581	3	1		0.972275	0.140432	0.144436	3	1		1.45787	0.0899857	0.061724	3	0.2
	35 µM	1.06811	0.091886	0.0860266	3	1		0.648498	0.109737	0.169218	3	<0,001	***	0.905605	0.0945564	0.104412	3	0.758		1.10154	0.0802677	0.0728685	3	1		0.881209	0.07381	0.0837599	3	0.886		1.56198	0.0626603	0.040116	3	0.049	*
Retronecine	5 µM	0.996729	0.117824	0.11821	3	1		0.905712	0.0666512	0.0735899	3	0.913		0.936814	0.0700042	0.0747258	3	0.996		1.02491	0.0715574	0.0698182	3	1		0.876538	0.064861	0.0739968	3	0.854		0.904254	0.0125235	0.0138496	3	1
	21 µM	1.06242	0.21092	0.198528	3	1		0.961011	0.100649	0.104732	3	1		1.03534	0.136235	0.131585	3	1		0.93841	0.0877511	0.0935104	3	1		0.917464	0.090222	0.0983385	3	0.999		0.948589	0.0829572	0.0874533	3	1
	35 µM	1.03488	0.148125	0.143132	3	1		0.918135	0.0262045	0.028541	3	0.979		0.968525	0.0281173	0.0290311	3	1		0.920934	0.0155755	0.0169127	3	1		0.886051	0.0354329	0.0399896	3	0.921		0.942393	0.0932818	0.098984	3	1
Rinderine	5 µM	0.923936	0.0674536	0.0730068	3	1		0.964215	0.0433965	0.0450071	3	1		0.956418	0.0162973	0.0170399	3	1		0.923705	0.0872349	0.0944402	3	1		0.937005	0.0444237	0.0474103	3	1		0.957027	0.0721534	0.0753933	3	1
	21 µM	1.08926	0.07328	0.0672749	3	1		0.925455	0.0433218	0.0468113	3	0.994		0.951205	0.0424866	0.044666	3	1		0.966281	0.0609204	0.0630463	3	1		1.01579	0.0360953	0.0355341	3	1		1.12256	0.134464	0.119783	3	1
	35 µM	1.18294	0.213941	0.180856	3	0.973		0.89775	0.120958	0.134735	3	0.837		0.990657	0.0562625	0.0567931	3	1		1.10673	0.114897	0.103817	3	0.999		1.05475	0.149655	0.141887	3	1		1.29892	0.224174	0.172585	3	0.803
Senecionine	5 µM	1.08205	0.253945	0.234689	3	1		0.409534	0.0441437	0.10779	2	<0,001	***	0.891211	0.0736693	0.082662	3	0.538		0.910927	0.15886	0.174394	3	1		0.761931	0.153768	0.201813	3	0.057		2.00843	0.0323993	0.0161317	3	<0,001	***
	21 µM	1.37528	0.377713	0.274644	3	0.138		0.240968	0.0254015	0.105414	3	<0,001	***	0.759762	0.0559953	0.0737011	3	<0,001	***	0.571657	0.103326	0.180748	3	0.002	**	0.41069	0.0634269	0.15444	3	<0,001	***	2.1645	0.245036	0.113207	3	<0,001	***
	35 µM	1.58725	0.302967	0.190876	3	0.001	**	0.217742	0.0229647	0.105468	3	<0,001	***	0.737193	0.0324118	0.0439665	3	<0,001	***	0.661451	0.0795268	0.120231	3	0.033	*	0.380648	0.0365112	0.0959185	3	<0,001	***	2.12878	0.170075	0.0798934	3	<0,001	***
Seneciphylline	5 µM	1.10923	0.0769938	0.0694122	3	1		0.866674	0.0525748	0.0606627	3	0.456		1.04704	0.0288648	0.0275679	3	1		1.05011	0.0918718	0.0874881	3	1		1.0092	0.0547638	0.0542647	3	1		1.31529	0.135363	0.102914	3	0.735
	21 µM	1.10031	0.127466	0.115846	3	1		0.394446	0.0153471	0.038908	3	<0,001	***	0.814017	0.0364338	0.0447581	3	0.022	*	0.792416	0.111813	0.141103	3	0.53		0.629746	0.0531046	0.0843271	3	<0,001	***	1.77415	0.214753	0.121046	3	0.001	**
	35 µM	1.03302	0.047935	0.046403	3	1		0.292228	0.0467543	0.159993	3	<0,001	***	0.75949	0.0783738	0.103193	3	<0,001	***	0.619312	0.0703397	0.113577	3	0.01	*	0.491935	0.0720397	0.146441	3	<0,001	***	1.82255	0.286209	0.157038	3	<0,001	***
Senkirkine	5 µM	1.20319	0.0947135	0.0787185	3	0.922		0.77101	0.0287543	0.0372943	3	0.011	*	0.980145	0.0570423	0.0581978	3	1		1.05809	0.109123	0.103132	3	1		1.00924	0.038699	0.0383448	3	1		1.60914	0.121066	0.0752368	3	0.024	*
	21 µM	1.02482	0.141706	0.138275	3	1		0.393549	0.0116272	0.0295446	2	<0,001	***	0.915663	0.10218	0.111591	3	0.885		0.846106	0.0747409	0.0883352	3	0.914		0.766823	0.151381	0.197413	3	0.067		2.1829	0.0266508	0.0122089	2	<0,001	***
	35 µM	1.14339	0.110392	0.0965478	3	0.999		0.297624	0.009049	0.0304041	3	<0,001	***	0.780777	0.0239603	0.0306877	3	0.003	**	0.652875	0.0827497	0.126746	3	0.026	*	0.527896	0.0531444	0.100672	3	<0,001	***	2.11277	0.185023	0.0875738	3	<0,001	***
Cyclosporine A	20 µM	1.69561	0.0839485	0.0495094	3	<0,001	***	0.934203	0.18914	0.202461	3	0.999		1.18801	0.121894	0.102604	3	0.02	*	0.293251	0.21878	0.746051	3	<0,001	***	0.54194	0.275603	0.508549	3	<0,001	***	1.26272	0.534548	0.42333	3	0.926
Solvent control	0.35 % ACN	1	0	0	3			1	0	0	3			1	0	0	3			1	0	0	3			1	0	0	3			1	0	0	3
	Significance			Controls
	***	p<0.001		Solvent:	0.35 % ACN
	**	p<0.01			1.7 % DMSO
	*	p<0.05		Positive:	20 µM Cyclosporine A
